# Supplementary material for: 4-Bromo-2,6-dimethyl­aniline
Source: Acta Crystallogr Sect E Struct Rep Online. 2007 Dec 6;64(Pt 1):o220. doi: 10.1107/S1600536807064641 (PMC2915281; doi:10.1107/S1600536807064641)
Supplement: Supplementary file 2 [file e-64-0o220-Isup2.hkl]

# 
# h,k,l, Fc-squared, Fo-squared, sigma(Fo-squared) and status flag 
# 
data_I
_shelx_title ' L in P2(1)/c' 
_shelx_refln_list_code          4 
_shelx_F_calc_maximum      205.94 
_exptl_crystal_F_000       800.00 
_reflns_d_resolution_high  0.8117 
 
loop_ 
 _symmetry_equiv_pos_as_xyz 
 'x, y, z' 
 '-x, y+1/2, -z+1/2' 
 '-x, -y, -z' 
 'x, -y-1/2, z-1/2' 
 
_cell_length_a    20.1410 
_cell_length_b     5.1500 
_cell_length_c    17.3000 
_cell_angle_alpha  90.000 
_cell_angle_beta  111.530 
_cell_angle_gamma  90.000 
 
_shelx_F_squared_multiplier     1.000 
 
loop_ 
 _refln_index_h 
 _refln_index_k 
 _refln_index_l 
 _refln_F_squared_calc 
 _refln_F_squared_meas 
 _refln_F_squared_sigma 
 _refln_observed_status 
   1   0   0      212.30      219.24      6.87 o 
   2   0   0     9096.72     9991.33     95.43 o 
   3   0   0     6412.09     6600.63     71.41 o 
   4   0   0    20539.84    19715.57    113.03 o 
   5   0   0     4516.96     4731.26     50.32 o 
   6   0   0    25876.03    24531.81    102.36 o 
   7   0   0        3.93       17.14     17.14 o 
   8   0   0    14340.29    13861.81    131.72 o 
   9   0   0     3581.05     3618.05     50.08 o 
  10   0   0      935.28     1005.09    155.90 o 
  11   0   0     6832.52     7522.78    182.23 o 
  12   0   0     3354.49     3552.72     79.09 o 
  13   0   0       33.50       35.42     35.42 o 
  14   0   0      665.88      707.86     47.59 o 
  15   0   0     1313.73     1406.78     60.39 o 
  16   0   0      134.28       81.92     30.93 o 
  17   0   0      499.44      547.92     33.67 o 
  18   0   0        0.11       10.35     18.76 o 
  19   0   0       13.32       12.89     12.89 o 
  20   0   0       25.70       21.00     21.54 o 
  21   0   0       29.78       22.70      9.16 o 
  22   0   0       12.38       20.45      8.07 o 
  23   0   0       26.90       18.00     12.44 o 
   1   1   0     1127.56     1205.37     29.04 o 
   2   1   0     9979.79    10175.72    281.66 o 
   3   1   0     8244.22     8149.14    279.31 o 
   4   1   0      814.90      828.77    129.67 o 
   5   1   0    17622.98    17808.13    283.04 o 
   6   1   0     1034.67      997.74     75.09 o 
   7   1   0     1135.78     1135.52     38.67 o 
   8   1   0     2881.66     3122.60     73.89 o 
   9   1   0      217.30      186.55     16.93 o 
  10   1   0      201.05      225.69     34.27 o 
  11   1   0      479.42      491.65     33.82 o 
  12   1   0      572.72      534.22     38.24 o 
  13   1   0      237.34      184.44     21.92 o 
  14   1   0      149.18      175.02     34.33 o 
  15   1   0        0.70       24.12     24.12 o 
  16   1   0      133.32      164.31     39.61 o 
  17   1   0       13.45       30.65     21.91 o 
  18   1   0       39.40       35.56     27.49 o 
  19   1   0       23.22       16.68     16.95 o 
  20   1   0       59.74       46.07     10.38 o 
  21   1   0        3.31        6.30      8.33 o 
  22   1   0        4.98       17.71      7.23 o 
   0   2   0     7895.06     8665.74    215.96 o 
   1   2   0      260.71      276.48     21.36 o 
   2   2   0     3927.14     4112.08     50.68 o 
   3   2   0      587.18      631.86     55.25 o 
   4   2   0      659.41      699.58     41.26 o 
   5   2   0     2192.41     2130.61    128.67 o 
   6   2   0     7861.86     7720.69    295.24 o 
   7   2   0     1154.08     1143.87     51.65 o 
   8   2   0      622.50      654.25     46.33 o 
   9   2   0      602.50      567.69     35.00 o 
  10   2   0      327.15      362.30     29.22 o 
  11   2   0      203.73      223.89     22.82 o 
  12   2   0      264.47      229.20     23.58 o 
  13   2   0        2.49        0.10     16.41 o 
  14   2   0      287.94      302.91     28.03 o 
  15   2   0       96.74       35.49     18.65 o 
  16   2   0       13.88       12.85     13.08 o 
  17   2   0        0.69       11.89     11.89 o 
  18   2   0       92.97       93.27     14.49 o 
  19   2   0        0.63        7.33     11.38 o 
  20   2   0       17.12        5.98     13.42 o 
  21   2   0        2.10        2.21      6.61 o 
   1   3   0      858.30      974.88     48.92 o 
   2   3   0      300.61      364.92     27.25 o 
   3   3   0     2552.93     2633.62     41.27 o 
   4   3   0      193.84      229.28     20.68 o 
   5   3   0     1365.79     1370.61     40.31 o 
   6   3   0      178.57      154.27     17.12 o 
   7   3   0       42.57       50.65     14.63 o 
   8   3   0       46.36       72.58     14.55 o 
   9   3   0      312.81      331.89     36.45 o 
  10   3   0       23.30        8.33     17.95 o 
  11   3   0      598.31      561.21     31.84 o 
  12   3   0       28.51       40.77     12.61 o 
  13   3   0       20.33        8.13     18.22 o 
  14   3   0      190.73      203.62     22.33 o 
  15   3   0       78.19       69.70     12.04 o 
  16   3   0        0.82        9.98      9.98 o 
  17   3   0       39.71       41.31     12.57 o 
  18   3   0       25.79       23.88      7.69 o 
  19   3   0        3.14       19.28      6.51 o 
  20   3   0       13.49        3.48      5.87 o 
   0   4   0        8.01       52.88     21.83 o 
   1   4   0       52.26       39.57     21.43 o 
   2   4   0        7.37        3.38     31.55 o 
   3   4   0       21.24       44.47     27.00 o 
   4   4   0        9.89       21.18     13.30 o 
   5   4   0       41.51       54.23     15.74 o 
   6   4   0       58.49       33.06     15.12 o 
   7   4   0       35.59       17.48     12.30 o 
   8   4   0        9.38       19.62     40.94 o 
   9   4   0       16.96       22.05     11.11 o 
  10   4   0        4.61        0.28     21.63 o 
  11   4   0       19.26       21.20     10.03 o 
  12   4   0        4.40        6.22      9.48 o 
  13   4   0       19.29        5.37     18.31 o 
  14   4   0        1.29        9.76     19.20 o 
  15   4   0       15.27       20.88     17.43 o 
  16   4   0       15.19       15.13      6.53 o 
  17   4   0        1.22        1.57      5.66 o 
   1   5   0        3.79       13.41     43.87 o 
   2   5   0        5.93        2.90     13.06 o 
   3   5   0        5.91        2.72     11.16 o 
   4   5   0        0.60        6.71     10.32 o 
   5   5   0       25.59        2.32     27.31 o 
   6   5   0        2.92        6.81      9.18 o 
   7   5   0        5.71        0.57     17.21 o 
   8   5   0       18.91       15.99      8.09 o 
   9   5   0       14.34       13.67     17.48 o 
  10   5   0        2.49        3.66      7.00 o 
  11   5   0        7.94        6.67      6.67 o 
  12   5   0        0.04        0.56      5.95 o 
  13   5   0        2.15        5.65      5.65 o 
  14   5   0        0.37        5.08      5.08 o 
   0   6   0        6.62       45.53     12.22 o 
   1   6   0        0.09       13.19     13.19 o 
   2   6   0        1.03        0.81      9.05 o 
   3   6   0        0.49        7.48      7.48 o 
   4   6   0        0.31        2.46      9.70 o 
   5   6   0        1.32        0.17      9.96 o 
   6   6   0        0.72        6.96      7.01 o 
   7   6   0        0.55        6.22      4.74 o 
 -23   1   1        7.74        6.34      6.34 o 
 -22   1   1        0.62        3.11      7.98 o 
 -21   1   1        1.35        4.17      9.76 o 
 -20   1   1        4.75        0.43     11.88 o 
 -19   1   1      203.56      176.78     27.68 o 
 -18   1   1        0.59       15.92     15.92 o 
 -17   1   1      143.28      158.57     26.17 o 
 -16   1   1      104.10      110.32     21.14 o 
 -15   1   1        1.02       15.37     20.39 o 
 -14   1   1      264.33      244.22     33.61 o 
 -13   1   1      967.23      999.80     58.40 o 
 -12   1   1       48.14       54.78     22.57 o 
 -11   1   1     2802.56     2796.21     61.02 o 
 -10   1   1     1930.83     2001.66     66.22 o 
  -9   1   1      254.27      222.47     26.39 o 
  -8   1   1    16882.55    17208.87    174.26 o 
  -7   1   1      863.79      782.80     51.03 o 
  -6   1   1     4156.05     3911.90     65.50 o 
  -5   1   1     2635.68     2684.08     64.45 o 
  -4   1   1    21579.14    20493.49    188.49 o 
  -3   1   1      445.70      432.79     23.03 o 
  -2   1   1    27042.17    23725.99    885.40 o 
  -1   1   1     1278.04     1426.51     53.64 o 
   0   1   1    19596.23    17815.66    778.58 o 
   1   1   1     1239.92     1197.28     36.78 o 
   2   1   1     1592.25     1661.64     46.10 o 
   3   1   1    17417.28    18202.04    157.60 o 
   4   1   1    30792.09    27298.44    547.06 o 
   5   1   1       10.35       27.13     18.78 o 
   6   1   1     4804.93     4866.57    107.77 o 
   7   1   1     1731.89     1723.19     62.68 o 
   8   1   1        1.70       22.24     22.24 o 
   9   1   1     2646.35     2778.97     63.44 o 
  10   1   1     2502.51     2463.55     63.61 o 
  11   1   1        8.14       26.70     26.70 o 
  12   1   1     2024.67     2314.68     58.79 o 
  13   1   1      321.65      284.56     42.01 o 
  14   1   1      104.81       99.35     24.45 o 
  15   1   1      745.12      702.61     53.16 o 
  16   1   1       21.06       13.81     21.74 o 
  17   1   1       12.67       20.34     20.34 o 
  18   1   1       64.22       55.06     17.80 o 
  19   1   1       33.14       16.13     16.13 o 
  20   1   1       58.52       42.08     14.14 o 
  21   1   1       39.41       12.94     12.94 o 
  22   1   1        0.95        4.84      9.70 o 
 -22   2   1       20.08       20.52      6.38 o 
 -21   2   1       13.91        4.04      8.09 o 
 -20   2   1       20.75        4.56      9.63 o 
 -19   2   1        0.13        6.75     11.40 o 
 -18   2   1        8.92        6.22     13.22 o 
 -17   2   1       19.21       28.92     15.03 o 
 -16   2   1      164.90      157.86     27.00 o 
 -15   2   1       23.11        4.31     19.46 o 
 -14   2   1      583.15      589.25     46.99 o 
 -13   2   1      384.99      393.69     44.97 o 
 -12   2   1       69.43       16.95     23.46 o 
 -11   2   1      791.72      855.57     52.90 o 
 -10   2   1       76.81       61.37     23.25 o 
  -9   2   1      346.47      333.36     37.47 o 
  -8   2   1     2828.77     2796.33     61.21 o 
  -7   2   1     2770.82     2707.64     65.15 o 
  -6   2   1     3378.40     3476.51     66.79 o 
  -5   2   1     4396.99     4085.30     86.91 o 
  -4   2   1      392.58      389.60     31.75 o 
  -3   2   1     4693.83     4380.01     82.70 o 
  -2   2   1       64.61       71.36     22.66 o 
  -1   2   1     5140.45     5462.03     92.74 o 
   0   2   1      823.07      845.67     50.06 o 
   1   2   1     8947.98     8216.20    168.70 o 
   2   2   1      475.46      510.41     33.55 o 
   3   2   1     5494.05     5185.94    143.08 o 
   4   2   1      223.47      218.53     22.60 o 
   5   2   1       29.92       47.11     21.66 o 
   6   2   1       48.61       58.08     20.96 o 
   7   2   1     4412.23     4168.10    130.22 o 
   8   2   1      473.63      468.14     46.32 o 
   9   2   1     2759.97     2872.24     77.72 o 
  10   2   1     1201.12     1090.48     60.38 o 
  11   2   1       32.37       47.27     21.68 o 
  12   2   1      551.41      549.43     47.98 o 
  13   2   1       72.79       61.85     20.37 o 
  14   2   1       16.30       47.47     19.12 o 
  15   2   1      401.13      397.72     40.72 o 
  16   2   1      168.80      176.59     29.93 o 
  17   2   1       52.66       37.79     16.46 o 
  18   2   1      113.66      104.81     21.88 o 
  19   2   1        9.52       13.55     13.55 o 
  20   2   1       18.67        7.95     10.73 o 
  21   2   1        0.02        8.11      8.67 o 
 -20   3   1        6.67        7.60      7.60 o 
 -19   3   1        4.91        9.21      8.65 o 
 -18   3   1        4.50        7.22     10.08 o 
 -17   3   1        0.08        1.40     11.83 o 
 -16   3   1        2.99        4.74     13.96 o 
 -15   3   1        3.99       18.72     14.55 o 
 -14   3   1       56.05       96.62     19.43 o 
 -13   3   1       11.30       18.35     18.35 o 
 -12   3   1       26.88       42.48     18.98 o 
 -11   3   1       37.25       28.44     19.55 o 
 -10   3   1       60.42       73.35     20.43 o 
  -9   3   1      199.21      197.42     28.45 o 
  -8   3   1        4.03       29.21     20.53 o 
  -7   3   1        0.92       12.77     21.85 o 
  -6   3   1      369.72      342.71     39.06 o 
  -5   3   1        4.35       22.63     22.63 o 
  -4   3   1        1.16        4.26     24.22 o 
  -3   3   1     1074.94      992.57     55.77 o 
  -2   3   1       95.29       79.47     23.31 o 
  -1   3   1      472.33      427.62     43.73 o 
   0   3   1      101.89      146.86     21.79 o 
   1   3   1      582.47      582.14     43.32 o 
   2   3   1       21.93        2.28     20.76 o 
   3   3   1       35.03       45.70     20.17 o 
   4   3   1       12.27        4.61     21.31 o 
   5   3   1      181.05      198.44     28.01 o 
   6   3   1      128.09      128.78     22.09 o 
   7   3   1      146.33      153.12     24.75 o 
   8   3   1      203.47      246.68     31.57 o 
   9   3   1        0.31       19.98     19.98 o 
  10   3   1      162.75      158.21     26.61 o 
  11   3   1        9.26       15.01     17.61 o 
  12   3   1       10.39        9.56     17.68 o 
  13   3   1       22.98       17.66     17.66 o 
  14   3   1        5.79        7.83     15.45 o 
  15   3   1       22.42       50.33     14.43 o 
  16   3   1        5.04       11.71     13.22 o 
  17   3   1       10.55       12.14     12.14 o 
  18   3   1        6.22        8.03     10.01 o 
  19   3   1        0.22        5.20      8.89 o 
 -18   4   1        0.02        7.09      7.09 o 
 -17   4   1        3.98        8.75      8.75 o 
 -16   4   1        4.16        9.67      9.67 o 
 -15   4   1       11.95       35.09     10.88 o 
 -14   4   1        9.89       16.01     12.02 o 
 -13   4   1       17.01        9.82     13.07 o 
 -12   4   1       27.37       33.66     14.88 o 
 -11   4   1       53.85       68.26     16.48 o 
 -10   4   1       56.84       73.39     17.19 o 
  -9   4   1       21.80       42.38     16.88 o 
  -8   4   1       91.80       41.88     19.11 o 
  -7   4   1       86.33       79.75     19.02 o 
  -6   4   1        0.27       33.95     17.72 o 
  -5   4   1      209.71      242.85     32.85 o 
  -4   4   1        0.29        5.23     19.17 o 
  -3   4   1       44.97        9.91     20.76 o 
  -2   4   1        9.99       24.64     19.07 o 
  -1   4   1       36.30       21.21     21.36 o 
   0   4   1       36.36       67.98     20.02 o 
   1   4   1      683.65      735.58     42.97 o 
   2   4   1        8.75       19.78     17.06 o 
   3   4   1      357.61      349.23     38.25 o 
   4   4   1        3.81        5.29     17.80 o 
   5   4   1       43.35       25.89     17.24 o 
   6   4   1        2.05       21.62     16.31 o 
   7   4   1      360.31      400.62     34.56 o 
   8   4   1        0.09       16.63     16.63 o 
   9   4   1       81.86       98.97     20.08 o 
  10   4   1       11.19        1.65     15.60 o 
  11   4   1        2.39       15.18     13.01 o 
  12   4   1       14.54        4.88     13.23 o 
  13   4   1       52.03       19.57     12.62 o 
  14   4   1       10.76       11.67     10.68 o 
  15   4   1       32.30       27.13     10.13 o 
  16   4   1       10.60        2.70      9.12 o 
  17   4   1        0.38        7.90      7.90 o 
 -14   5   1        0.27        5.97      7.66 o 
 -13   5   1        2.45        8.98      8.98 o 
 -12   5   1        0.73        8.11      9.73 o 
 -11   5   1        7.69       38.48     10.34 o 
 -10   5   1        3.34       30.14     10.69 o 
  -9   5   1        4.44       10.51     12.25 o 
  -8   5   1        0.12       10.57     12.35 o 
  -7   5   1        0.00       18.46     12.46 o 
  -6   5   1        5.09       23.21     12.92 o 
  -5   5   1       14.95       30.65     13.89 o 
  -4   5   1       12.32       12.41     13.43 o 
  -3   5   1        8.76       34.61     13.26 o 
  -2   5   1       29.67       42.86     14.07 o 
  -1   5   1        7.54       19.59     13.82 o 
   0   5   1       13.09       37.83     14.58 o 
   1   5   1        0.64        0.52     12.67 o 
   2   5   1        6.40       18.36     13.21 o 
   3   5   1        2.20       14.87     12.36 o 
   4   5   1       16.05       35.68     13.02 o 
   5   5   1       14.93        8.20     12.17 o 
   6   5   1       20.77       37.05     11.85 o 
   7   5   1       10.06       18.18     11.07 o 
   8   5   1        0.18        1.63     11.31 o 
   9   5   1        0.86       18.60      9.39 o 
  10   5   1        5.08        9.74      9.74 o 
  11   5   1        3.51        8.76      8.76 o 
  12   5   1        2.01        1.83      8.41 o 
  13   5   1        3.46       27.69      7.93 o 
  -7   6   1        0.35        0.00      7.72 o 
  -6   6   1        0.72        1.52      7.85 o 
  -5   6   1        0.01        1.88      8.23 o 
  -4   6   1        0.69        7.31      8.31 o 
  -3   6   1        0.02        2.59      8.09 o 
  -2   6   1        2.70        8.33      8.33 o 
  -1   6   1        1.82        8.00      7.60 o 
   0   6   1        0.58       10.96     10.96 o 
   1   6   1        0.72       18.04      7.43 o 
   2   6   1        0.79        2.04      8.23 o 
   3   6   1        0.52        1.72      7.87 o 
   4   6   1        0.09        7.87      7.87 o 
   5   6   1        1.75        9.01      6.56 o 
   6   6   1        0.33        3.53      6.62 o 
   7   6   1        0.89        1.67      6.13 o 
 -23   0   2        8.78       21.58      7.89 o 
 -22   0   2        5.27        3.58     10.11 o 
 -21   0   2      122.76      108.54     21.09 o 
 -20   0   2       36.41       60.06     14.75 o 
 -19   0   2      295.85      299.09     33.08 o 
 -18   0   2       21.32       70.97     17.48 o 
 -17   0   2       67.01      115.61     20.11 o 
 -16   0   2       95.99      114.84     21.07 o 
 -15   0   2     1529.13     1599.85     55.17 o 
 -14   0   2       81.42       38.13     23.47 o 
 -13   0   2     2838.55     2993.38     83.28 o 
 -12   0   2      809.66     1012.25     57.05 o 
 -11   0   2     3734.79     3723.95     93.54 o 
 -10   0   2     5831.19     5887.88    186.22 o 
  -9   0   2     1539.63     1631.03     62.84 o 
  -8   0   2     2373.02     2284.21     65.21 o 
  -7   0   2    15613.63    15138.08    204.21 o 
  -6   0   2      424.27      451.52     27.39 o 
  -5   0   2     2319.86     2409.08     61.96 o 
  -4   0   2    40314.64    35776.88    755.80 o 
  -3   0   2     7864.55     8996.50    100.50 o 
  -2   0   2      209.09      204.23     17.21 o 
  -1   0   2      583.48      687.23     19.74 o 
   0   0   2      104.18      144.49     10.63 o 
   1   0   2      295.47      344.14     12.99 o 
   2   0   2     3303.42     3469.65     47.36 o 
   3   0   2      843.97     1001.20     37.46 o 
   4   0   2    33951.45    29815.40    486.10 o 
   5   0   2      404.86      372.28     24.93 o 
   6   0   2       16.74        8.75     18.00 o 
   7   0   2       48.78       30.42     19.46 o 
   8   0   2    11553.16    11568.47    182.00 o 
   9   0   2      560.70      713.70     50.17 o 
  10   0   2     4591.47     4551.06    154.71 o 
  11   0   2      430.50      370.56     41.18 o 
  12   0   2      514.92      502.44     51.02 o 
  13   0   2      632.32      734.92     55.50 o 
  14   0   2       11.75        9.81     22.53 o 
  15   0   2        5.91       22.14     22.14 o 
  16   0   2      457.32      433.53     44.05 o 
  17   0   2       28.30       21.71     21.71 o 
  18   0   2       51.92        8.11     19.41 o 
  19   0   2       81.27       67.34     18.17 o 
  20   0   2       19.05        8.86     13.76 o 
  21   0   2       27.73       28.01     11.53 o 
  22   0   2        4.99       10.01     10.01 o 
 -23   1   2        0.59        6.29      6.41 o 
 -22   1   2        7.23        1.64      8.60 o 
 -21   1   2        0.30       10.45     10.45 o 
 -20   1   2        0.00       14.46     11.67 o 
 -19   1   2        0.87       27.52     14.32 o 
 -18   1   2       16.18       50.66     15.36 o 
 -17   1   2       30.14       14.28     18.46 o 
 -16   1   2      524.99      581.12     45.01 o 
 -15   1   2      165.41      146.77     25.51 o 
 -14   1   2      256.37      251.38     33.22 o 
 -13   1   2        1.88       11.95     22.51 o 
 -12   1   2      262.39      199.07     27.68 o 
 -11   1   2      225.11      248.81     29.79 o 
 -10   1   2     1225.25     1031.59     58.11 o 
  -9   1   2     1247.41     1363.89     63.11 o 
  -8   1   2     1160.80     1240.73     56.85 o 
  -7   1   2     1692.17     1897.31     66.78 o 
  -6   1   2     2309.53     2450.00     68.99 o 
  -5   1   2     1098.66     1127.79     52.65 o 
  -4   1   2     3600.55     3853.33     75.58 o 
  -3   1   2       52.11       85.35     19.81 o 
  -2   1   2     2610.65     2596.72     75.19 o 
  -1   1   2      663.52      776.98     35.09 o 
   0   1   2     2980.76     3194.53     59.99 o 
   1   1   2    10806.24    10600.09    164.78 o 
   2   1   2      502.40      494.51     27.27 o 
   3   1   2        2.34       22.30     16.20 o 
   4   1   2      566.46      687.73     38.96 o 
   5   1   2     2716.16     2784.49     59.43 o 
   6   1   2      390.62      423.50     34.97 o 
   7   1   2     2982.08     2996.04     63.52 o 
   8   1   2      602.55      553.14     45.25 o 
   9   1   2      427.14      444.54     44.71 o 
  10   1   2       18.09       30.77     23.32 o 
  11   1   2      497.36      398.70     45.09 o 
  12   1   2       52.62       55.09     23.53 o 
  13   1   2      339.72      384.24     45.54 o 
  14   1   2      162.87      198.59     32.13 o 
  15   1   2       67.68       59.53     21.96 o 
  16   1   2       99.14      106.43     24.09 o 
  17   1   2       11.13       15.06     18.49 o 
  18   1   2       20.86       45.86     16.03 o 
  19   1   2        0.24       14.81     15.29 o 
  20   1   2        4.54        4.42     12.64 o 
  21   1   2        0.08        5.82     10.64 o 
 -22   2   2        0.49        2.44      7.02 o 
 -21   2   2       20.51       15.75      8.57 o 
 -20   2   2        7.41        3.64     10.29 o 
 -19   2   2       33.47       50.15     12.38 o 
 -18   2   2        0.61       29.25     13.27 o 
 -17   2   2       14.13       16.59     16.59 o 
 -16   2   2        0.76       17.23     17.23 o 
 -15   2   2      123.91      154.02     26.16 o 
 -14   2   2       86.82       40.49     21.19 o 
 -13   2   2      222.91      236.17     33.16 o 
 -12   2   2      109.05       39.19     23.45 o 
 -11   2   2      104.69      114.67     23.70 o 
 -10   2   2     1083.09     1063.23     59.43 o 
  -9   2   2      608.68      658.43     53.18 o 
  -8   2   2      133.08      109.51     24.68 o 
  -7   2   2      349.73      379.17     35.73 o 
  -6   2   2      328.67      365.86     34.23 o 
  -5   2   2      290.34      219.71     24.63 o 
  -4   2   2      810.22      736.66     50.06 o 
  -3   2   2      403.56      408.23     33.99 o 
  -2   2   2     2585.23     2738.46     95.31 o 
  -1   2   2     1286.46     1246.62     67.41 o 
   0   2   2      690.46      714.08     47.67 o 
   1   2   2      467.39      429.29     33.41 o 
   2   2   2     3088.17     3047.14     54.73 o 
   3   2   2      439.08      388.40     34.44 o 
   4   2   2     1178.42     1116.30     54.15 o 
   5   2   2      251.83      294.75     29.91 o 
   6   2   2       74.94       65.26     21.70 o 
   7   2   2      179.23      207.75     26.14 o 
   8   2   2      307.62      283.03     33.62 o 
   9   2   2       45.81       25.87     22.36 o 
  10   2   2      666.96      656.82     51.97 o 
  11   2   2       28.72       33.08     20.96 o 
  12   2   2      138.98      142.39     25.62 o 
  13   2   2        0.61       34.27     19.49 o 
  14   2   2        9.10       34.77     18.63 o 
  15   2   2       32.38       24.11     18.26 o 
  16   2   2       51.94       45.65     17.26 o 
  17   2   2        0.04        0.03     13.95 o 
  18   2   2       12.37        8.93     13.65 o 
  19   2   2       22.06        0.89     12.02 o 
  20   2   2        0.36        4.32     10.26 o 
 -21   3   2        0.11        5.90      6.50 o 
 -20   3   2        0.02        6.68      7.75 o 
 -19   3   2        5.14        1.09      9.71 o 
 -18   3   2       44.92       42.87     11.82 o 
 -17   3   2        8.67       12.84     12.52 o 
 -16   3   2      143.47      125.91     22.99 o 
 -15   3   2       38.28       48.84     15.95 o 
 -14   3   2       47.09       70.24     17.84 o 
 -13   3   2        6.90        0.71     18.24 o 
 -12   3   2       28.15       50.95     19.29 o 
 -11   3   2        9.91       22.65     19.15 o 
 -10   3   2      933.91      901.25     54.70 o 
  -9   3   2      112.22       68.72     23.61 o 
  -8   3   2      687.14      659.82     51.08 o 
  -7   3   2     1154.57     1177.14     61.45 o 
  -6   3   2       28.09       61.59     22.67 o 
  -5   3   2      830.01      851.49     56.06 o 
  -4   3   2     1157.89     1190.35     62.99 o 
  -3   3   2      155.14      163.15     27.08 o 
  -2   3   2      627.76      627.95     55.64 o 
  -1   3   2     3353.31     3640.36     85.65 o 
   0   3   2      311.74      243.76     31.51 o 
   1   3   2     1645.69     1694.84     50.35 o 
   2   3   2      299.06      351.77     34.84 o 
   3   3   2       18.90       23.33     19.75 o 
   4   3   2       31.18       54.87     19.96 o 
   5   3   2     1135.33     1180.44     53.67 o 
   6   3   2       24.93       28.48     20.05 o 
   7   3   2     2491.50     2642.80     96.78 o 
   8   3   2      256.54      272.97     35.41 o 
   9   3   2      426.00      415.00     42.24 o 
  10   3   2      289.44      313.63     38.13 o 
  11   3   2      559.87      476.51     42.66 o 
  12   3   2        0.31       39.85     17.01 o 
  13   3   2      154.18      154.92     26.77 o 
  14   3   2       96.95       78.88     18.64 o 
  15   3   2       12.93        7.00     14.66 o 
  16   3   2       85.59       89.33     18.28 o 
  17   3   2        5.78       21.18     11.25 o 
  18   3   2       17.79        4.93     10.21 o 
  19   3   2        0.61        3.57      8.31 o 
 -18   4   2        3.27       10.85      7.48 o 
 -17   4   2        1.39        9.00      9.00 o 
 -16   4   2        3.93        4.38     10.29 o 
 -15   4   2        5.98       17.99     11.20 o 
 -14   4   2        4.51        8.52     13.24 o 
 -13   4   2       36.06       48.85     14.58 o 
 -12   4   2       13.99       31.46     14.54 o 
 -11   4   2       39.43       62.93     16.38 o 
 -10   4   2        0.57        2.69     17.45 o 
  -9   4   2        6.67       10.61     18.09 o 
  -8   4   2       66.90       45.64     18.63 o 
  -7   4   2      126.15      101.62     21.07 o 
  -6   4   2       23.26       16.63     19.67 o 
  -5   4   2      110.62       63.52     22.51 o 
  -4   4   2       62.89       79.54     21.20 o 
  -3   4   2       64.07       61.70     22.99 o 
  -2   4   2       62.59       56.75     25.71 o 
  -1   4   2        0.09        2.55     29.94 o 
   0   4   2        1.41       10.27     20.26 o 
   1   4   2       96.80      107.33     19.69 o 
   2   4   2      197.95      216.05     31.69 o 
   3   4   2       64.80       75.95     17.49 o 
   4   4   2      178.48      173.99     27.01 o 
   5   4   2       62.51       78.95     17.70 o 
   6   4   2        4.52       23.55     16.22 o 
   7   4   2       78.28       58.53     17.33 o 
   8   4   2        3.85       12.85     15.06 o 
   9   4   2       54.41        6.22     15.89 o 
  10   4   2       21.15        0.52     15.40 o 
  11   4   2       35.45       76.71     16.81 o 
  12   4   2       24.00       42.89     11.99 o 
  13   4   2        2.95       23.08     11.36 o 
  14   4   2        0.67        3.98     10.60 o 
  15   4   2        8.00        7.13      9.46 o 
  16   4   2        0.93        8.62      8.62 o 
 -14   5   2        0.03        0.31      8.28 o 
 -13   5   2        0.88        6.76      8.66 o 
 -12   5   2        0.01        6.26     10.09 o 
 -11   5   2        7.53       11.02     11.02 o 
 -10   5   2        7.88        8.75     12.00 o 
  -9   5   2        9.35       19.53     12.02 o 
  -8   5   2        0.54        2.09     13.26 o 
  -7   5   2       25.90       34.09     14.04 o 
  -6   5   2       25.65        9.04     14.29 o 
  -5   5   2       28.76       10.71     14.36 o 
  -4   5   2        6.33       15.76     16.07 o 
  -3   5   2        0.17        5.54     16.97 o 
  -2   5   2        0.01       20.31     20.31 o 
  -1   5   2        4.02       21.43     21.43 o 
   0   5   2        2.98       30.45     15.71 o 
   1   5   2        0.19        9.84     13.13 o 
   2   5   2       43.07       49.62     13.17 o 
   3   5   2        0.91       17.00     11.88 o 
   4   5   2        5.87        4.02     12.12 o 
   5   5   2       21.17       13.52     11.49 o 
   6   5   2        3.92       11.20     11.20 o 
   7   5   2        0.65        0.82     11.63 o 
   8   5   2        0.34       12.66     10.20 o 
   9   5   2        0.67        0.36     10.19 o 
  10   5   2        0.08       16.58      8.64 o 
  11   5   2        1.60        8.55      8.55 o 
  12   5   2        0.63        2.29      7.67 o 
  13   5   2        4.43        1.82      6.82 o 
  -7   6   2        0.11        8.85      7.76 o 
  -6   6   2        0.39        0.00      8.54 o 
  -5   6   2        2.85        7.04      8.24 o 
  -4   6   2        1.72        9.00      8.93 o 
  -3   6   2        0.02        3.70      9.88 o 
  -2   6   2        1.52        2.26     11.99 o 
  -1   6   2        0.09       26.56     13.55 o 
   0   6   2        1.06        2.96      9.94 o 
   1   6   2        0.70       20.62      7.73 o 
   2   6   2        0.37        8.82      7.18 o 
   3   6   2        0.46       10.38      6.94 o 
   4   6   2        0.48        8.49      6.69 o 
   5   6   2        0.05        6.74      6.74 o 
   6   6   2        0.22        1.17      6.33 o 
 -23   1   3       16.77       13.14      7.05 o 
 -22   1   3       10.83        4.89      8.61 o 
 -21   1   3       55.95       35.42     11.29 o 
 -20   1   3       13.46        0.51     13.48 o 
 -19   1   3       45.00       43.03     14.99 o 
 -18   1   3       21.37       18.74     16.32 o 
 -17   1   3      104.82      123.03     22.37 o 
 -16   1   3      101.21      114.85     22.59 o 
 -15   1   3     1933.81     1989.32     52.68 o 
 -14   1   3      168.45       99.78     24.17 o 
 -13   1   3      819.45      791.54     55.18 o 
 -12   1   3      422.64      439.45     44.98 o 
 -11   1   3      649.35      713.87     55.00 o 
 -10   1   3      184.85      188.90     24.77 o 
  -9   1   3     6692.16     6631.61    201.39 o 
  -8   1   3      132.94      166.46     24.04 o 
  -7   1   3     3784.74     3377.20     77.12 o 
  -6   1   3     7477.65     7735.50    182.76 o 
  -5   1   3       16.64       36.78     21.42 o 
  -4   1   3    10529.51    10198.86    220.47 o 
  -3   1   3     7508.39     7514.24     97.62 o 
  -2   1   3     1171.73     1150.22     53.20 o 
  -1   1   3    19690.38    18268.84     20.64 o 
   0   1   3    42412.14    38301.93    552.05 o 
   1   1   3     8923.57     8964.77    181.66 o 
   2   1   3    11660.62    11131.84    175.91 o 
   3   1   3     5073.90     5271.10    115.42 o 
   4   1   3     2959.31     3190.30     58.92 o 
   5   1   3     1353.91     1292.33     54.99 o 
   6   1   3     1874.41     1979.48     63.52 o 
   7   1   3      397.14      359.30     36.69 o 
   8   1   3     7569.00     7603.45    201.67 o 
   9   1   3      217.52      168.37     27.43 o 
  10   1   3     2976.54     3286.68     98.02 o 
  11   1   3       64.36       14.21     26.55 o 
  12   1   3        8.67       14.91     24.86 o 
  13   1   3        0.40       23.86     23.86 o 
  14   1   3      582.11      616.06     50.55 o 
  15   1   3       23.83       10.60     21.73 o 
  16   1   3      340.27      344.20     40.24 o 
  17   1   3       19.17       43.23     17.77 o 
  18   1   3        2.22        9.22     16.06 o 
  19   1   3       19.98       30.56     13.69 o 
  20   1   3       15.76        8.72     11.96 o 
  21   1   3        0.67       10.12     10.12 o 
 -22   2   3        0.06        4.02      7.25 o 
 -21   2   3        9.23        0.35      9.66 o 
 -20   2   3       35.90       26.52     11.37 o 
 -19   2   3       23.59       33.20     12.33 o 
 -18   2   3      193.77      188.28     27.55 o 
 -17   2   3       22.19        1.32     17.67 o 
 -16   2   3       92.63       97.00     20.43 o 
 -15   2   3        0.96        9.46     19.82 o 
 -14   2   3      211.63      203.23     31.90 o 
 -13   2   3        2.81        1.78     22.38 o 
 -12   2   3     1430.16     1409.28     60.16 o 
 -11   2   3      190.61      141.46     26.60 o 
 -10   2   3     1173.76     1105.42     61.23 o 
  -9   2   3       37.04       63.46     23.70 o 
  -8   2   3      363.90      422.61     42.45 o 
  -7   2   3     1802.45     1764.56     72.26 o 
  -6   2   3     1831.59     1780.98     72.68 o 
  -5   2   3      186.34      178.02     26.89 o 
  -4   2   3     5359.84     5474.09    105.89 o 
  -3   2   3     2119.79     2338.26     90.52 o 
  -2   2   3       29.59       37.53     26.07 o 
  -1   2   3     8872.98     7756.41     25.03 o 
   0   2   3      635.85      631.61     44.22 o 
   1   2   3      190.75      214.49     21.93 o 
   2   2   3     1759.56     1729.74     55.97 o 
   3   2   3     4045.03     4234.84    114.71 o 
   4   2   3      212.39      231.21     24.21 o 
   5   2   3     7800.32     7780.59    183.09 o 
   6   2   3      271.78      314.97     34.59 o 
   7   2   3      510.33      513.60     47.54 o 
   8   2   3       12.36       43.67     22.17 o 
   9   2   3      211.20      253.36     32.90 o 
  10   2   3       15.86       26.77     21.55 o 
  11   2   3      903.55      878.30     54.84 o 
  12   2   3       60.74       68.87     22.32 o 
  13   2   3      259.80      302.81     39.49 o 
  14   2   3      224.11      241.82     35.54 o 
  15   2   3        0.02       18.16     18.16 o 
  16   2   3       45.12       43.95     16.12 o 
  17   2   3        1.52       15.22     14.39 o 
  18   2   3       15.17        1.01     13.44 o 
  19   2   3       20.73       19.78     11.14 o 
  20   2   3       23.37       10.30     10.30 o 
 -21   3   3        0.01        5.01      6.46 o 
 -20   3   3        2.36        0.97      8.30 o 
 -19   3   3        0.52        6.58      9.29 o 
 -18   3   3       12.77       12.22     10.89 o 
 -17   3   3        8.78        4.66     13.53 o 
 -16   3   3       23.06       13.45     13.81 o 
 -15   3   3        0.10       50.48     15.20 o 
 -14   3   3        1.57       23.98     16.92 o 
 -13   3   3        2.34        0.74     19.66 o 
 -12   3   3       12.68       13.79     19.60 o 
 -11   3   3        4.73        3.43     22.16 o 
 -10   3   3      140.16       93.75     23.33 o 
  -9   3   3        1.14       23.36     23.36 o 
  -8   3   3       11.84       24.64     23.28 o 
  -7   3   3        6.23       24.26     24.26 o 
  -6   3   3        3.53       25.54     25.54 o 
  -5   3   3       88.65       77.39     25.21 o 
  -4   3   3       41.76        5.97     31.07 o 
  -3   3   3       23.93       26.54     29.35 o 
  -2   3   3        3.44        5.48     32.23 o 
  -1   3   3      206.31      214.30     29.21 o 
   0   3   3        6.11       23.16     23.16 o 
   1   3   3      143.96       98.34     21.01 o 
   2   3   3        9.09       14.23     20.40 o 
   3   3   3      241.46      229.21     29.26 o 
   4   3   3        7.16       45.77     19.96 o 
   5   3   3       59.46        7.76     21.88 o 
   6   3   3       78.30       89.50     21.83 o 
   7   3   3       11.83       21.25     21.25 o 
   8   3   3        0.79       31.86     19.27 o 
   9   3   3        4.49       26.68     19.18 o 
  10   3   3      107.91      142.27     24.25 o 
  11   3   3       71.98       52.96     18.79 o 
  12   3   3        1.91        0.67     18.25 o 
  13   3   3        2.05       30.58     15.72 o 
  14   3   3       15.42       66.75     15.03 o 
  15   3   3        0.14       21.67     13.11 o 
  16   3   3        0.11        9.28     11.60 o 
  17   3   3       17.96       15.98     10.48 o 
  18   3   3        8.15        9.94      9.00 o 
 -18   4   3        4.77        6.21      7.97 o 
 -17   4   3        0.02       14.53      8.83 o 
 -16   4   3        9.39        4.99     10.65 o 
 -15   4   3        9.37        3.31     12.47 o 
 -14   4   3        2.85       13.66     12.52 o 
 -13   4   3       12.39       15.12     15.12 o 
 -12   4   3       28.26       38.60     15.69 o 
 -11   4   3        1.14        7.98     16.77 o 
 -10   4   3       62.12       55.18     18.14 o 
  -9   4   3       43.38       66.35     18.33 o 
  -8   4   3        6.91        5.44     19.94 o 
  -7   4   3       69.65       74.85     20.87 o 
  -6   4   3      141.38      133.88     25.61 o 
  -5   4   3        0.58       12.08     22.64 o 
  -4   4   3      145.80      131.02     24.22 o 
  -3   4   3       85.50       25.45     25.45 o 
  -2   4   3       14.16       23.27     26.88 o 
  -1   4   3      161.37      169.22     27.70 o 
   0   4   3      155.98      159.50     26.53 o 
   1   4   3       15.50       23.87     18.25 o 
   2   4   3       15.81       50.36     17.64 o 
   3   4   3       49.18       17.07     17.66 o 
   4   4   3        9.13       10.34     17.69 o 
   5   4   3      345.83      418.21     37.41 o 
   6   4   3        9.10       14.27     16.82 o 
   7   4   3       35.04       72.31     16.07 o 
   8   4   3       22.63        0.59     15.93 o 
   9   4   3        1.63        0.00     14.73 o 
  10   4   3        0.01       19.40     13.21 o 
  11   4   3       57.10       51.76     13.89 o 
  12   4   3        5.62       16.05     11.79 o 
  13   4   3        7.23        3.76     11.01 o 
  14   4   3        3.52        5.35     10.51 o 
  15   4   3        0.14        8.18      9.05 o 
  16   4   3        0.94        5.09      7.93 o 
 -15   5   3        4.57        7.98      7.98 o 
 -14   5   3        0.84       13.69      8.41 o 
 -13   5   3        5.46        8.95      9.28 o 
 -12   5   3        0.73       19.72     10.04 o 
 -11   5   3        0.02        6.72     11.39 o 
 -10   5   3        0.17       22.67     11.51 o 
  -9   5   3       17.81       43.37     12.55 o 
  -8   5   3        5.72        8.61     14.91 o 
  -7   5   3       20.23       21.61     13.92 o 
  -6   5   3       14.71        6.23     15.51 o 
  -5   5   3        1.79        6.78     16.70 o 
  -4   5   3        4.60       27.93     16.56 o 
  -3   5   3        8.17        0.00     19.26 o 
  -2   5   3        0.14        1.89     20.53 o 
  -1   5   3       11.08       34.28     16.07 o 
   0   5   3       26.31        6.52     16.96 o 
   1   5   3        1.01        9.63     13.96 o 
   2   5   3       15.64       25.97     13.21 o 
   3   5   3        3.00       15.52     12.44 o 
   4   5   3        3.25       12.27     12.02 o 
   5   5   3        0.23        3.51     11.85 o 
   6   5   3        4.72       20.07     10.98 o 
   7   5   3        0.06        3.96     10.76 o 
   8   5   3       11.00       33.88     10.11 o 
   9   5   3        3.90        9.74      9.74 o 
  10   5   3        6.31        5.55      8.69 o 
  11   5   3        2.52        8.36      8.36 o 
  12   5   3        0.60       13.14      7.21 o 
  -7   6   3        0.30       15.37      8.14 o 
  -6   6   3        0.52       25.04      8.57 o 
  -5   6   3        0.14        0.39     10.36 o 
  -4   6   3        0.00       10.70     10.70 o 
  -3   6   3        0.46        5.30     12.01 o 
  -2   6   3        1.91        8.84     11.93 o 
  -1   6   3        0.01       10.68     10.68 o 
   0   6   3        0.68        5.40      9.51 o 
   1   6   3        0.60        4.05      8.69 o 
   2   6   3        0.17       17.40      7.70 o 
   3   6   3        0.47        7.81      7.81 o 
   4   6   3        0.01        1.81      6.96 o 
   5   6   3        0.00        6.90      6.90 o 
 -24   0   4       25.70       17.91      7.35 o 
 -23   0   4        8.94        5.55      8.80 o 
 -22   0   4        1.56        5.07     10.58 o 
 -21   0   4       43.65       13.49     13.02 o 
 -20   0   4      180.75      134.61     24.52 o 
 -19   0   4       86.06       89.49     18.79 o 
 -18   0   4       41.09       36.58     18.44 o 
 -17   0   4      557.11      556.18     46.02 o 
 -16   0   4      100.69       87.24     21.94 o 
 -15   0   4      649.87      757.88     51.79 o 
 -14   0   4       32.78       17.80     22.46 o 
 -13   0   4       62.41       45.30     23.22 o 
 -12   0   4       33.03       11.84     24.77 o 
 -11   0   4     6440.60     6417.25    220.49 o 
 -10   0   4       73.27       92.68     23.83 o 
  -9   0   4    10692.38    10591.64    237.16 o 
  -8   0   4      976.67     1005.30     57.81 o 
  -7   0   4     2143.05     2357.44     75.35 o 
  -6   0   4     9725.00    10170.49    239.12 o 
  -5   0   4    31997.66    30976.97    264.20 o 
  -4   0   4       88.77      121.19     25.13 o 
  -3   0   4    18175.89    17548.04    293.85 o 
  -2   0   4    17048.34    16657.48    247.25 o 
  -1   0   4     8747.01     8782.55    166.43 o 
   0   0   4    40107.38    37115.05    575.88 o 
   1   0   4     2668.04     2675.96     58.55 o 
   2   0   4     9362.18     9147.44    195.13 o 
   3   0   4     3464.16     3427.58     59.10 o 
   4   0   4     2012.69     1858.52     60.80 o 
   5   0   4     2940.44     3361.69     62.06 o 
   6   0   4    16862.66    17042.68    160.49 o 
   7   0   4      357.65      357.00     36.26 o 
   8   0   4     8299.61     8404.77    197.47 o 
   9   0   4      368.94      394.76     42.04 o 
  10   0   4       90.08       64.86     25.15 o 
  11   0   4       70.61       89.02     24.17 o 
  12   0   4     2341.28     2214.49     60.59 o 
  13   0   4        2.49       22.88     22.88 o 
  14   0   4     1187.77     1156.17     52.76 o 
  15   0   4      135.99      158.82     28.70 o 
  16   0   4      153.75      130.48     27.42 o 
  17   0   4       60.53       48.14     17.65 o 
  18   0   4       70.88       92.41     20.85 o 
  19   0   4        3.32        1.61     14.28 o 
  20   0   4       85.02       62.11     16.50 o 
 -24   1   4        0.04        5.76      5.93 o 
 -23   1   4        5.14       22.51      7.39 o 
 -22   1   4       21.97       23.60      9.00 o 
 -21   1   4        6.91       22.80     10.92 o 
 -20   1   4       28.09       12.14     12.87 o 
 -19   1   4        6.00       13.44     15.75 o 
 -18   1   4       17.18        3.42     17.51 o 
 -17   1   4      110.60       76.38     20.07 o 
 -16   1   4        9.94       21.30     21.30 o 
 -15   1   4       64.34      100.22     22.15 o 
 -14   1   4      338.08      332.25     40.03 o 
 -13   1   4        8.00       28.74     22.67 o 
 -12   1   4     1199.48     1208.24     65.07 o 
 -11   1   4       44.27       37.21     24.36 o 
 -10   1   4      310.12      266.65     31.77 o 
  -9   1   4        2.91       41.73     23.00 o 
  -8   1   4     3338.04     3640.25     78.50 o 
  -7   1   4     1600.29     1750.74     70.29 o 
  -6   1   4     3153.66     3018.89     85.03 o 
  -5   1   4      940.78      895.14     51.94 o 
  -4   1   4      719.25      709.01     42.11 o 
  -3   1   4     3205.96     3203.84     88.97 o 
  -2   1   4       62.77       59.13     22.28 o 
  -1   1   4        3.44       26.95     21.25 o 
   0   1   4    18180.07    18655.67    193.81 o 
   1   1   4     9728.77     9592.36    193.59 o 
   2   1   4      288.64      302.64     22.91 o 
   3   1   4     4151.34     4095.54     77.33 o 
   4   1   4       39.90       44.27     19.29 o 
   5   1   4      722.59      841.86     48.68 o 
   6   1   4      181.77      194.14     22.97 o 
   7   1   4       94.94       75.60     24.69 o 
   8   1   4       20.06        4.76     26.75 o 
   9   1   4     1305.86     1398.43     66.01 o 
  10   1   4      312.31      362.40     44.50 o 
  11   1   4      983.94      921.39     59.97 o 
  12   1   4      118.14      148.92     26.56 o 
  13   1   4        0.66        6.27     23.57 o 
  14   1   4       38.78       40.81     22.15 o 
  15   1   4       52.04        6.32     22.15 o 
  16   1   4       24.25       25.46     18.53 o 
  17   1   4       66.42       64.23     17.48 o 
  18   1   4       33.43       33.62     14.64 o 
  19   1   4       11.45        5.04     13.08 o 
  20   1   4        3.73        7.66     10.75 o 
 -23   2   4        5.41        2.43      6.28 o 
 -22   2   4        0.88        6.40      7.93 o 
 -21   2   4        6.79        4.11      9.60 o 
 -20   2   4        0.21        8.53     10.45 o 
 -19   2   4        1.87        7.91     13.27 o 
 -18   2   4        0.11       12.63     15.17 o 
 -17   2   4       28.50       20.38     17.18 o 
 -16   2   4       15.68       19.55     19.55 o 
 -15   2   4      308.07      308.05     40.29 o 
 -14   2   4       11.33        9.67     22.47 o 
 -13   2   4        4.31        7.38     22.61 o 
 -12   2   4      148.17      170.11     26.15 o 
 -11   2   4      736.10      701.99     55.04 o 
 -10   2   4       96.30       87.74     25.53 o 
  -9   2   4      742.27      821.18     57.29 o 
  -8   2   4      352.67      333.58     36.59 o 
  -7   2   4      108.51      102.56     26.66 o 
  -6   2   4     1593.95     1731.48     75.97 o 
  -5   2   4      989.63      934.40     64.17 o 
  -4   2   4       47.36       92.69     26.61 o 
  -3   2   4     1549.70     1375.49     73.50 o 
  -2   2   4      252.67      281.50     28.43 o 
  -1   2   4       45.41      109.51     22.97 o 
   0   2   4     3797.37     3993.25     79.69 o 
   1   2   4       19.80        9.39     21.23 o 
   2   2   4     4770.02     4656.08    138.04 o 
   3   2   4      216.23      168.47     22.86 o 
   4   2   4       57.87       88.13     22.04 o 
   5   2   4      126.42      179.56     23.34 o 
   6   2   4      963.58     1001.63     57.00 o 
   7   2   4      305.91      313.93     37.27 o 
   8   2   4      506.79      449.35     47.96 o 
   9   2   4      315.94      293.61     37.65 o 
  10   2   4        3.95       49.82     22.21 o 
  11   2   4        0.19        4.28     21.97 o 
  12   2   4      140.69      142.07     26.21 o 
  13   2   4       35.46        9.26     20.78 o 
  14   2   4       99.98      125.13     25.84 o 
  15   2   4        2.77        7.29     17.55 o 
  16   2   4        0.10       15.78     15.78 o 
  17   2   4        5.53        0.00     13.92 o 
  18   2   4       11.54       23.50     11.97 o 
  19   2   4        0.58        2.82     10.64 o 
 -21   3   4        6.06        0.84      7.49 o 
 -20   3   4       21.19       11.88      8.41 o 
 -19   3   4        1.40        9.32     10.58 o 
 -18   3   4       27.66       27.89     11.94 o 
 -17   3   4        1.30       13.72     13.72 o 
 -16   3   4       12.27       12.72     15.67 o 
 -15   3   4       23.74       65.82     16.23 o 
 -14   3   4      286.59      298.30     38.62 o 
 -13   3   4       53.22       31.44     20.33 o 
 -12   3   4      253.09      227.28     33.40 o 
 -11   3   4      105.87      141.70     24.62 o 
 -10   3   4        3.85       17.47     22.73 o 
  -9   3   4       11.91       23.87     23.87 o 
  -8   3   4      787.05      819.98     58.06 o 
  -7   3   4        9.49       40.11     24.39 o 
  -6   3   4     1749.04     1836.46     73.39 o 
  -5   3   4      479.24      431.53     29.80 o 
  -4   3   4      123.52       63.70     30.13 o 
  -3   3   4     1344.19     1363.12     77.05 o 
  -2   3   4      213.36      284.64     35.39 o 
  -1   3   4      319.35      324.80     38.81 o 
   0   3   4     1047.57      999.02     60.54 o 
   1   3   4      813.78      784.99     50.24 o 
   2   3   4      237.81      248.82     30.91 o 
   3   3   4     1853.42     1763.04     53.05 o 
   4   3   4        2.81        7.86     21.47 o 
   5   3   4      486.84      556.83     47.14 o 
   6   3   4      248.80      152.10     27.48 o 
   7   3   4      180.88      150.95     26.73 o 
   8   3   4        5.61        3.07     21.71 o 
   9   3   4      309.23      344.61     40.51 o 
  10   3   4        0.23        6.50     19.30 o 
  11   3   4      143.76      165.52     27.49 o 
  12   3   4        4.50       17.45     17.45 o 
  13   3   4        8.75       10.75     14.92 o 
  14   3   4        0.13       26.37     13.91 o 
  15   3   4       95.60       86.50     19.25 o 
  16   3   4       11.61       16.39     11.24 o 
  17   3   4       32.75       43.80     12.75 o 
  18   3   4        1.00        8.73      8.73 o 
 -19   4   4        3.24        5.70      6.91 o 
 -18   4   4        6.41       11.99      7.91 o 
 -17   4   4        9.67       21.23      9.25 o 
 -16   4   4        7.34       11.71     10.29 o 
 -15   4   4        2.49       12.49     12.49 o 
 -14   4   4        0.66       29.31     12.95 o 
 -13   4   4        0.83       12.50     14.83 o 
 -12   4   4        6.37        3.23     16.58 o 
 -11   4   4       14.00       15.14     17.14 o 
 -10   4   4        0.68        6.66     19.03 o 
  -9   4   4       33.33       56.10     19.85 o 
  -8   4   4       70.86       33.05     20.58 o 
  -7   4   4       14.74       13.27     20.67 o 
  -6   4   4       23.19       26.56     21.43 o 
  -5   4   4        7.21        5.24     22.81 o 
  -4   4   4       60.69       31.80     24.96 o 
  -3   4   4       34.13       46.73     24.89 o 
  -2   4   4       89.93       69.74     23.71 o 
  -1   4   4       32.83       40.99     21.40 o 
   0   4   4       24.45       77.95     19.85 o 
   1   4   4        3.58       26.35     18.01 o 
   2   4   4        0.02       33.70     17.15 o 
   3   4   4        5.96       31.58     17.89 o 
   4   4   4       56.89       76.84     18.38 o 
   5   4   4        5.42        3.88     17.47 o 
   6   4   4       44.36       64.33     17.11 o 
   7   4   4        9.61        1.78     17.30 o 
   8   4   4        4.28       19.81     15.09 o 
   9   4   4       17.23       40.34     14.59 o 
  10   4   4        0.40       14.28     14.28 o 
  11   4   4        6.93       31.48     12.67 o 
  12   4   4       14.96        0.00     11.73 o 
  13   4   4        7.52       11.15     11.15 o 
  14   4   4        3.36        0.00     10.05 o 
  15   4   4       15.47       26.59      8.67 o 
 -15   5   4        0.02        4.26      7.36 o 
 -14   5   4        0.06        9.23      9.23 o 
 -13   5   4        0.29       24.65      9.45 o 
 -12   5   4        5.75        6.36     10.11 o 
 -11   5   4        1.24        7.89     11.18 o 
 -10   5   4        2.45       12.41     12.41 o 
  -9   5   4       16.03       28.58     13.16 o 
  -8   5   4       38.01       43.47     14.42 o 
  -7   5   4        0.19       24.39     14.48 o 
  -6   5   4        2.01       16.14     16.14 o 
  -5   5   4        0.15       17.59     17.59 o 
  -4   5   4        0.67        7.53     18.75 o 
  -3   5   4        1.34       19.78     19.78 o 
  -2   5   4        4.47        1.55     18.83 o 
  -1   5   4       15.07       30.31     15.85 o 
   0   5   4       18.96       38.80     15.96 o 
   1   5   4       11.13        3.93     14.86 o 
   2   5   4        9.77       26.15     13.30 o 
   3   5   4       10.09       13.64     13.64 o 
   4   5   4        2.11       42.85     12.55 o 
   5   5   4        0.70       12.50     12.50 o 
   6   5   4        8.66       12.24     11.13 o 
   7   5   4        0.23        0.82     11.32 o 
   8   5   4        1.45        5.60     10.12 o 
   9   5   4        1.63        9.73      9.03 o 
  10   5   4        1.73        3.21      8.34 o 
  11   5   4        0.10        5.83      7.81 o 
  -7   6   4        0.29       15.74      8.52 o 
  -6   6   4        0.01        0.00      9.72 o 
  -5   6   4        1.66        6.28      9.99 o 
  -4   6   4        0.00       16.24     11.30 o 
  -3   6   4        0.70       12.23     12.23 o 
  -2   6   4        0.40        0.98     11.29 o 
  -1   6   4        0.03       10.05     10.05 o 
   0   6   4        6.18        7.29      9.64 o 
   1   6   4        0.05       17.06      8.79 o 
   2   6   4        0.17       16.92      8.13 o 
   3   6   4        0.01       17.82      7.32 o 
   4   6   4        1.18        0.81      7.39 o 
 -24   1   5        6.43        9.25      6.04 o 
 -23   1   5        6.09        0.32      8.40 o 
 -22   1   5       29.47       14.64      9.82 o 
 -21   1   5        7.93       46.98     11.82 o 
 -20   1   5       93.35      100.34     19.59 o 
 -19   1   5      186.20      213.15     29.60 o 
 -18   1   5       44.01       65.08     18.25 o 
 -17   1   5      392.16      391.70     41.90 o 
 -16   1   5      269.37      315.23     38.53 o 
 -15   1   5        7.74       41.60     22.32 o 
 -14   1   5       30.56       23.53     24.05 o 
 -13   1   5     2240.02     2446.84     64.68 o 
 -12   1   5       22.17       12.56     25.95 o 
 -11   1   5     7314.65     7591.88    231.74 o 
 -10   1   5      553.75      581.18     49.67 o 
  -9   1   5      745.71      743.44     54.55 o 
  -8   1   5       22.23       22.73     25.63 o 
  -7   1   5     6554.97     6995.92    168.74 o 
  -6   1   5      727.81      671.34     46.49 o 
  -5   1   5    15584.31    14782.35    311.01 o 
  -4   1   5       94.59      111.58     25.04 o 
  -3   1   5     2267.59     2384.48     79.91 o 
  -2   1   5     4420.59     4709.46     80.12 o 
  -1   1   5     2001.69     2101.45     67.96 o 
   0   1   5     2586.60     2583.95     66.08 o 
   1   1   5     3703.07     3695.12     61.96 o 
   2   1   5      179.31      156.79     20.86 o 
   3   1   5     2507.55     2452.57     61.73 o 
   4   1   5     5856.70     5305.54    154.71 o 
   5   1   5        4.89        0.93     23.43 o 
   6   1   5     2875.98     2965.56     64.56 o 
   7   1   5     1826.65     1966.79     65.46 o 
   8   1   5        9.27       20.62     25.36 o 
   9   1   5      485.75      495.32     53.76 o 
  10   1   5     1435.25     1464.05     64.30 o 
  11   1   5       13.29       39.52     24.45 o 
  12   1   5      885.38      870.09     58.94 o 
  13   1   5        0.01       22.89     22.89 o 
  14   1   5      126.71      101.63     23.99 o 
  15   1   5        0.20       20.41     20.41 o 
  16   1   5      101.86      108.39     24.30 o 
  17   1   5        1.01        7.47     16.63 o 
  18   1   5       57.25       49.64     14.88 o 
  19   1   5        6.99       29.00     12.23 o 
  20   1   5       20.23       14.86     10.36 o 
 -23   2   5        7.26        6.36      6.36 o 
 -22   2   5       12.39        9.59      7.52 o 
 -21   2   5        0.11        6.25      9.77 o 
 -20   2   5        9.27        6.99     11.51 o 
 -19   2   5       39.58       38.69     13.73 o 
 -18   2   5       25.64       49.22     15.38 o 
 -17   2   5       55.38       64.34     17.14 o 
 -16   2   5      194.76      236.74     34.61 o 
 -15   2   5      230.79      249.36     36.54 o 
 -14   2   5      514.16      475.38     47.74 o 
 -13   2   5       88.79      138.15     23.47 o 
 -12   2   5      240.26      293.82     35.73 o 
 -11   2   5       38.77       12.27     25.73 o 
 -10   2   5     1173.17     1054.26     62.50 o 
  -9   2   5      192.76      258.92     30.68 o 
  -8   2   5     6741.67     6586.92    234.04 o 
  -7   2   5     1137.42     1158.07     68.27 o 
  -6   2   5     2038.67     2048.67     83.53 o 
  -5   2   5      480.80      507.12     42.03 o 
  -4   2   5      761.17      752.07     55.31 o 
  -3   2   5        5.15       26.06     26.06 o 
  -2   2   5     5713.14     5845.45    151.24 o 
  -1   2   5       35.86       39.01     23.38 o 
   0   2   5     1977.02     1890.26     67.45 o 
   1   2   5     2995.89     2856.71     61.32 o 
   2   2   5       51.64       23.85     21.59 o 
   3   2   5     3701.08     3793.15    108.47 o 
   4   2   5      382.55      401.92     40.24 o 
   5   2   5      218.54      201.95     28.22 o 
   6   2   5      399.68      372.92     41.22 o 
   7   2   5     2089.06     2124.68     59.12 o 
   8   2   5      297.12      260.84     37.29 o 
   9   2   5     1947.24     1937.58     57.95 o 
  10   2   5        0.81       23.07     23.07 o 
  11   2   5       16.80       40.95     21.22 o 
  12   2   5        6.81       22.32     22.32 o 
  13   2   5      231.47      219.05     34.90 o 
  14   2   5       14.86       51.59     18.08 o 
  15   2   5      183.93      173.37     32.21 o 
  16   2   5       29.14       41.62     14.94 o 
  17   2   5       15.15        8.17     12.44 o 
  18   2   5       10.15       10.13     11.11 o 
  19   2   5        0.09        9.87      9.87 o 
 -21   3   5        1.67        9.02      7.18 o 
 -20   3   5        2.37        4.95      8.56 o 
 -19   3   5        9.39       10.78     10.78 o 
 -18   3   5        3.38        4.42     12.35 o 
 -17   3   5        1.75       13.33     12.96 o 
 -16   3   5        2.18       10.60     16.08 o 
 -15   3   5        0.85       17.53     17.53 o 
 -14   3   5        9.36        2.28     20.12 o 
 -13   3   5        8.91       33.81     18.98 o 
 -12   3   5       75.03       73.78     21.41 o 
 -11   3   5      101.18       72.53     24.05 o 
 -10   3   5       89.34      147.79     23.43 o 
  -9   3   5       12.46       16.08     24.90 o 
  -8   3   5      154.24      144.86     26.22 o 
  -7   3   5        3.40       14.52     26.60 o 
  -6   3   5      228.52      246.31     31.69 o 
  -5   3   5        0.77       27.01     27.01 o 
  -4   3   5      128.88       92.05     28.85 o 
  -3   3   5        5.35       15.70     26.86 o 
  -2   3   5       45.28       54.95     25.09 o 
  -1   3   5        0.77       37.10     23.22 o 
   0   3   5      160.50      200.01     27.37 o 
   1   3   5      289.61      261.17     35.15 o 
   2   3   5      150.85      117.87     22.93 o 
   3   3   5       49.57       33.33     21.44 o 
   4   3   5       71.85       49.00     22.10 o 
   5   3   5       56.72       34.39     22.64 o 
   6   3   5       13.99        5.74     22.41 o 
   7   3   5      322.60      313.66     40.47 o 
   8   3   5        0.43       20.74     20.74 o 
   9   3   5       22.38       39.28     19.64 o 
  10   3   5       39.91       74.25     19.47 o 
  11   3   5       36.84       21.06     17.78 o 
  12   3   5        0.11        5.74     16.76 o 
  13   3   5       31.44       71.50     17.36 o 
  14   3   5        0.05       25.58     13.05 o 
  15   3   5        5.45        6.22     12.96 o 
  16   3   5        0.71       14.74     10.62 o 
  17   3   5        0.51        9.95      9.95 o 
 -19   4   5        0.63        7.24      7.24 o 
 -18   4   5        0.20        0.35      9.13 o 
 -17   4   5        9.49       24.58      9.60 o 
 -16   4   5       19.92       48.17     12.07 o 
 -15   4   5        0.71       18.04     12.19 o 
 -14   4   5       24.04        1.08     14.23 o 
 -13   4   5        3.52        4.25     15.47 o 
 -12   4   5        9.77        8.57     17.12 o 
 -11   4   5        0.04       24.14     16.76 o 
 -10   4   5        5.92       61.36     17.90 o 
  -9   4   5        0.29        0.86     20.27 o 
  -8   4   5      133.44      126.50     25.06 o 
  -7   4   5        7.87       16.83     22.70 o 
  -6   4   5      455.87      449.05     49.68 o 
  -5   4   5       51.52       66.83     23.70 o 
  -4   4   5       95.90       81.93     25.90 o 
  -3   4   5       53.59       51.97     23.89 o 
  -2   4   5      169.52      240.98     33.88 o 
  -1   4   5        2.53       13.03     21.44 o 
   0   4   5      153.91      122.80     23.09 o 
   1   4   5       75.18       87.01     21.21 o 
   2   4   5       34.55       55.36     18.18 o 
   3   4   5       70.57       73.85     18.46 o 
   4   4   5       57.28       39.33     18.47 o 
   5   4   5        1.51       13.24     17.78 o 
   6   4   5       75.20       97.47     20.81 o 
   7   4   5      101.23      110.20     23.36 o 
   8   4   5        0.88        1.16     15.93 o 
   9   4   5       50.00       28.73     15.31 o 
  10   4   5       13.52       13.93     13.59 o 
  11   4   5        2.66       23.35     12.08 o 
  12   4   5       10.58        2.18     11.63 o 
  13   4   5        9.81        6.70     10.12 o 
  14   4   5        0.18        8.41      9.05 o 
 -15   5   5        0.67        7.16      7.84 o 
 -14   5   5        1.67        8.96      8.96 o 
 -13   5   5        1.62       30.67      9.62 o 
 -12   5   5        2.31        5.64     10.38 o 
 -11   5   5        5.42       21.31     11.15 o 
 -10   5   5        0.24       14.41     11.51 o 
  -9   5   5        0.05       11.73     12.89 o 
  -8   5   5        0.41       14.90     14.90 o 
  -7   5   5        1.95       12.56     15.66 o 
  -6   5   5        1.23       16.38     16.38 o 
  -5   5   5       11.41       18.01     18.01 o 
  -4   5   5       22.66       33.37     18.02 o 
  -3   5   5        4.03       22.19     16.42 o 
  -2   5   5       16.03        8.78     15.23 o 
  -1   5   5        4.18        2.56     15.69 o 
   0   5   5        0.03       14.98     16.11 o 
   1   5   5       12.50       49.67     14.44 o 
   2   5   5       13.62       45.93     13.59 o 
   3   5   5        3.08       20.51     12.49 o 
   4   5   5       26.91       27.16     12.75 o 
   5   5   5        1.49        1.37     12.65 o 
   6   5   5        1.88       17.97     10.93 o 
   7   5   5        0.06        2.82     11.11 o 
   8   5   5        2.57        2.62     10.02 o 
   9   5   5        0.02        6.89      8.85 o 
  10   5   5        4.74        8.80      8.03 o 
  11   5   5        0.51        2.57      7.39 o 
  -7   6   5        0.03        0.78      9.32 o 
  -6   6   5        3.04        4.71      9.52 o 
  -5   6   5        0.14       23.02     10.50 o 
  -4   6   5        0.14       28.13     10.27 o 
  -3   6   5        0.03       10.74     10.74 o 
  -2   6   5        0.08        5.62      8.65 o 
  -1   6   5        2.31       14.44      9.54 o 
   0   6   5        0.28        0.38     10.64 o 
   1   6   5        2.26        1.45      9.50 o 
   2   6   5        0.21        0.32      8.60 o 
   3   6   5        0.76        8.33      8.33 o 
 -24   0   6       64.56       58.33     12.34 o 
 -23   0   6        6.13       10.73      8.73 o 
 -22   0   6        9.67        0.45     11.44 o 
 -21   0   6      272.70      254.47     27.99 o 
 -20   0   6        1.24       15.11     15.11 o 
 -19   0   6      304.94      265.79     34.07 o 
 -18   0   6       18.83       57.69     17.12 o 
 -17   0   6        0.66       26.64     18.53 o 
 -16   0   6      956.26      950.83     56.43 o 
 -15   0   6     3053.45     3120.79    116.09 o 
 -14   0   6      216.47      245.01     33.10 o 
 -13   0   6     5801.32     5720.90    210.44 o 
 -12   0   6      551.82      607.51     53.28 o 
 -11   0   6     1447.31     1529.09     70.74 o 
 -10   0   6      497.89      666.08     52.96 o 
  -9   0   6     7240.38     7644.88    228.46 o 
  -8   0   6     1487.75     1632.21     75.11 o 
  -7   0   6    13400.65    12589.01    307.96 o 
  -6   0   6     1742.92     1731.37     77.49 o 
  -5   0   6    21465.48    19775.75    302.52 o 
  -4   0   6     1236.34     1256.61     63.93 o 
  -3   0   6     1554.50     1647.38     64.02 o 
  -2   0   6     4640.01     5016.19     73.96 o 
  -1   0   6    21208.68    21294.05    203.06 o 
   0   0   6      121.65      178.55     20.98 o 
   1   0   6    24911.21    25227.93    159.08 o 
   2   0   6     3266.94     3132.19     66.13 o 
   3   0   6      115.47       82.97     23.02 o 
   4   0   6     4683.58     4798.32    128.92 o 
   5   0   6     4140.63     4035.73    101.84 o 
   6   0   6     1228.29     1324.35     65.96 o 
   7   0   6     4972.38     5177.96    191.41 o 
   8   0   6     2784.34     2758.83     65.45 o 
   9   0   6      397.63      479.23     53.08 o 
  10   0   6     2970.49     3292.19    122.94 o 
  11   0   6       29.29       23.00     24.77 o 
  12   0   6      312.37      322.07     43.67 o 
  13   0   6       62.52      106.93     23.46 o 
  14   0   6       46.50       23.76     20.79 o 
  15   0   6       67.07       83.86     21.23 o 
  16   0   6      224.93      221.66     34.84 o 
  17   0   6        5.11       13.99     15.48 o 
  18   0   6       74.44       54.08     16.36 o 
  19   0   6        4.11       38.45     11.61 o 
 -24   1   6        0.03        5.59      5.96 o 
 -23   1   6        4.46       29.66      8.36 o 
 -22   1   6        2.34        2.76     10.21 o 
 -21   1   6       19.82       31.64     11.57 o 
 -20   1   6        7.06       38.27     13.74 o 
 -19   1   6      104.85      103.62     21.66 o 
 -18   1   6      119.82       74.50     18.68 o 
 -17   1   6       20.61       22.60     19.09 o 
 -16   1   6      587.90      611.88     48.31 o 
 -15   1   6       16.08       16.06     24.45 o 
 -14   1   6       82.43       45.89     24.69 o 
 -13   1   6       56.67      108.67     23.52 o 
 -12   1   6      218.73      186.17     27.33 o 
 -11   1   6      429.45      446.11     43.76 o 
 -10   1   6     1685.76     1620.55     75.11 o 
  -9   1   6      162.88      182.25     28.88 o 
  -8   1   6     2119.61     1994.70     81.83 o 
  -7   1   6       33.83       73.15     25.93 o 
  -6   1   6       25.55        3.87     29.83 o 
  -5   1   6     1049.41     1071.05     62.46 o 
  -4   1   6     9070.52     9136.31    241.77 o 
  -3   1   6       43.38       98.99     22.83 o 
  -2   1   6      487.83      481.29     35.71 o 
  -1   1   6      860.69      882.44     53.49 o 
   0   1   6      266.06      316.86     28.22 o 
   1   1   6     4601.47     4717.69    107.78 o 
   2   1   6     1014.08      931.17     52.05 o 
   3   1   6        4.01       21.89     21.89 o 
   4   1   6      829.22      803.10     53.71 o 
   5   1   6     2296.03     2343.25     65.93 o 
   6   1   6      132.37      146.44     26.32 o 
   7   1   6      593.56      585.72     54.94 o 
   8   1   6       59.19       48.67     25.65 o 
   9   1   6        9.92       17.29     25.35 o 
  10   1   6       34.14       68.78     24.96 o 
  11   1   6       23.27       65.80     25.45 o 
  12   1   6        4.84       37.07     23.10 o 
  13   1   6      296.12      247.64     42.65 o 
  14   1   6        9.62        5.74     22.44 o 
  15   1   6        9.79       23.10     19.12 o 
  16   1   6       17.47       69.52     18.17 o 
  17   1   6        1.90       21.23     14.39 o 
  18   1   6        0.61        6.62     13.47 o 
  19   1   6        1.04       10.38     11.00 o 
 -23   2   6        0.19        7.43      6.37 o 
 -22   2   6        2.30        5.96      7.97 o 
 -21   2   6       13.53       11.32      9.82 o 
 -20   2   6        0.27        2.42     12.30 o 
 -19   2   6       95.61       63.13     15.97 o 
 -18   2   6       46.34       27.43     15.99 o 
 -17   2   6       12.99       17.84     17.22 o 
 -16   2   6       12.21        7.84     19.30 o 
 -15   2   6      501.21      478.84     46.68 o 
 -14   2   6       64.95       24.67     21.87 o 
 -13   2   6      421.22      460.40     49.27 o 
 -12   2   6        1.34        1.06     26.42 o 
 -11   2   6       38.92       62.36     24.59 o 
 -10   2   6        2.74       57.11     24.54 o 
  -9   2   6      160.31      185.74     28.92 o 
  -8   2   6      214.19      203.26     29.92 o 
  -7   2   6     1879.12     1838.90     81.18 o 
  -6   2   6      253.70      273.62     30.77 o 
  -5   2   6     1381.69     1320.38     74.16 o 
  -4   2   6       35.73       16.19     27.75 o 
  -3   2   6      433.13      447.37     41.17 o 
  -2   2   6      413.93      424.24     38.16 o 
  -1   2   6     6844.53     6855.41    230.51 o 
   0   2   6      469.04      477.12     41.98 o 
   1   2   6     2144.89     1880.08     62.62 o 
   2   2   6       55.60       47.03     21.70 o 
   3   2   6      329.72      262.81     31.42 o 
   4   2   6      164.19       93.29     25.33 o 
   5   2   6      736.33      698.28     54.55 o 
   6   2   6      223.90      204.39     30.98 o 
   7   2   6      806.64      898.91     58.92 o 
   8   2   6       68.90      135.34     25.81 o 
   9   2   6      439.66      396.17     49.54 o 
  10   2   6      750.21      760.49     54.73 o 
  11   2   6       80.88      134.09     27.08 o 
  12   2   6       55.98       43.50     20.52 o 
  13   2   6      109.31      105.74     24.51 o 
  14   2   6       14.84       18.66     18.66 o 
  15   2   6        2.66        5.57     15.72 o 
  16   2   6       43.17       25.90     14.53 o 
  17   2   6        0.01        5.28     12.48 o 
  18   2   6        6.15       15.23     10.60 o 
 -21   3   6        4.70        8.04      8.04 o 
 -20   3   6        6.69       11.28      8.78 o 
 -19   3   6       19.95        4.29     10.86 o 
 -18   3   6       22.34       51.89     12.91 o 
 -17   3   6        4.98       14.72     13.64 o 
 -16   3   6       58.05       83.15     17.67 o 
 -15   3   6       14.83        4.19     17.89 o 
 -14   3   6       79.77      104.97     20.38 o 
 -13   3   6       99.46       69.53     21.37 o 
 -12   3   6       89.82      132.67     23.81 o 
 -11   3   6        6.83       25.04     21.51 o 
 -10   3   6     1725.60     1697.73     58.88 o 
  -9   3   6      242.51      217.52     32.52 o 
  -8   3   6      275.51      277.54     36.11 o 
  -7   3   6       48.64       55.68     25.46 o 
  -6   3   6      320.17      296.60     40.19 o 
  -5   3   6      144.51      117.20     28.60 o 
  -4   3   6     1927.05     1843.93     77.23 o 
  -3   3   6        1.60       26.28     26.28 o 
  -2   3   6     1185.23     1112.89     65.83 o 
  -1   3   6      243.38      210.32     31.95 o 
   0   3   6       29.77       62.77     21.72 o 
   1   3   6      339.88      327.17     39.65 o 
   2   3   6     1877.14     1991.28     52.74 o 
   3   3   6       55.63       48.50     21.82 o 
   4   3   6      744.27      667.06     50.08 o 
   5   3   6      968.00     1025.26     56.57 o 
   6   3   6        0.73        2.53     21.74 o 
   7   3   6      674.23      737.48     51.71 o 
   8   3   6       13.22       22.20     19.91 o 
   9   3   6       26.41       20.56     19.37 o 
  10   3   6       36.52       68.45     18.88 o 
  11   3   6      160.96      156.72     28.25 o 
  12   3   6       21.29       11.86     16.01 o 
  13   3   6      103.88       90.86     20.76 o 
  14   3   6        6.48        6.21     14.01 o 
  15   3   6       28.32        8.22     12.17 o 
  16   3   6        2.92        6.37     10.91 o 
 -19   4   6        2.00        7.57      7.57 o 
 -18   4   6        3.16        0.00      8.43 o 
 -17   4   6        0.10        4.76      9.95 o 
 -16   4   6        9.96       10.39     11.02 o 
 -15   4   6        3.34       10.63     12.43 o 
 -14   4   6        2.43        2.82     13.75 o 
 -13   4   6        8.91        1.26     15.39 o 
 -12   4   6       14.29       13.33     16.07 o 
 -11   4   6       10.23       11.54     17.26 o 
 -10   4   6       20.57        3.91     18.78 o 
  -9   4   6       22.86       20.79     19.25 o 
  -8   4   6      154.12      114.99     23.52 o 
  -7   4   6        2.09        7.59     21.88 o 
  -6   4   6        5.82       56.76     20.95 o 
  -5   4   6       71.97       63.34     22.39 o 
  -4   4   6        0.30       14.11     22.17 o 
  -3   4   6        2.34       29.70     20.79 o 
  -2   4   6       24.56       24.29     20.18 o 
  -1   4   6       33.33       14.35     21.47 o 
   0   4   6      127.23      112.21     23.42 o 
   1   4   6        2.74        9.10     19.77 o 
   2   4   6      181.19      181.58     30.88 o 
   3   4   6       31.60       11.29     17.95 o 
   4   4   6        0.39        6.90     18.27 o 
   5   4   6       13.52       27.54     18.13 o 
   6   4   6        8.01       17.51     17.67 o 
   7   4   6        9.33       48.43     16.24 o 
   8   4   6       39.15        0.60     16.29 o 
   9   4   6        4.11        9.90     15.02 o 
  10   4   6       15.89       36.34     14.26 o 
  11   4   6        2.69        2.81     12.71 o 
  12   4   6        0.21        7.24     11.14 o 
  13   4   6        7.47        3.07     10.33 o 
  14   4   6        0.88        8.91      8.91 o 
 -15   5   6        0.98        8.36      8.36 o 
 -14   5   6        3.71        6.71      8.60 o 
 -13   5   6        2.20        9.87     10.12 o 
 -12   5   6        0.21       10.02     10.78 o 
 -11   5   6        9.74        2.41     12.14 o 
 -10   5   6        1.96        7.31     13.14 o 
  -9   5   6        0.02       13.80     13.80 o 
  -8   5   6       21.00       22.90     14.43 o 
  -7   5   6        0.18        9.43     15.60 o 
  -6   5   6        7.65       15.15     16.33 o 
  -5   5   6        5.42       36.58     16.10 o 
  -4   5   6       64.37       62.36     16.54 o 
  -3   5   6       56.37       29.80     16.27 o 
  -2   5   6        2.67       14.93     14.93 o 
  -1   5   6        0.17       16.10     16.10 o 
   0   5   6       41.26       13.96     14.95 o 
   1   5   6        6.59       15.22     15.22 o 
   2   5   6        1.42       13.67     13.67 o 
   3   5   6        8.14       35.01     13.42 o 
   4   5   6        3.27        6.25     13.44 o 
   5   5   6        0.10        0.46     12.24 o 
   6   5   6        0.07       11.71     11.71 o 
   7   5   6        0.86       10.93     10.93 o 
   8   5   6        7.57        2.21     10.18 o 
   9   5   6       10.80        9.52      9.52 o 
  10   5   6        0.21        3.70      8.08 o 
  -6   6   6        4.85       14.87      9.19 o 
  -5   6   6        0.19        8.41      9.62 o 
  -4   6   6        1.11        4.76      9.62 o 
  -3   6   6        0.00        3.90      8.69 o 
  -2   6   6        2.33        6.19      8.54 o 
  -1   6   6        0.13        0.00      8.90 o 
   0   6   6        0.12        3.45      9.74 o 
   1   6   6        1.03       11.15      8.89 o 
 -24   1   7       10.45        0.80      6.52 o 
 -23   1   7       19.30       24.21      8.09 o 
 -22   1   7        1.74        6.13     10.21 o 
 -21   1   7       49.89       51.85     13.54 o 
 -20   1   7       24.63       41.27     13.11 o 
 -19   1   7        5.18       13.81     15.74 o 
 -18   1   7       13.56       17.76     18.84 o 
 -17   1   7      224.04      191.71     31.15 o 
 -16   1   7       18.93        3.61     23.28 o 
 -15   1   7      616.48      613.47     54.08 o 
 -14   1   7        3.31       24.64     24.64 o 
 -13   1   7      437.74      380.62     45.74 o 
 -12   1   7      123.23      199.10     25.76 o 
 -11   1   7      843.79      754.67     61.62 o 
 -10   1   7        1.15       14.24     27.66 o 
  -9   1   7     4476.59     4143.44     82.86 o 
  -8   1   7       96.59      130.56     28.43 o 
  -7   1   7     4053.27     3678.61     90.21 o 
  -6   1   7      651.22      656.03     49.86 o 
  -5   1   7      310.22      280.24     28.22 o 
  -4   1   7      103.69      112.24     25.81 o 
  -3   1   7     8959.08     8872.50    268.19 o 
  -2   1   7     1079.10     1104.23     65.13 o 
  -1   1   7    17606.03    18800.18    201.38 o 
   0   1   7     1547.69     1739.84     68.75 o 
   1   1   7      797.97      808.90     53.66 o 
   2   1   7     4985.19     4821.38    141.12 o 
   3   1   7     3616.16     3629.83     87.09 o 
   4   1   7      941.13     1007.81     60.77 o 
   5   1   7     6166.58     6572.96    211.73 o 
   6   1   7      368.01      383.47     45.25 o 
   7   1   7      424.39      468.09     51.06 o 
   8   1   7     1868.58     2008.36     66.85 o 
   9   1   7      178.47      114.27     28.97 o 
  10   1   7     1498.08     1511.59     64.25 o 
  11   1   7      337.93      342.41     48.22 o 
  12   1   7       26.01       19.30     23.37 o 
  13   1   7        8.30        5.14     23.40 o 
  14   1   7      341.99      328.96     43.25 o 
  15   1   7        0.20       17.82     18.98 o 
  16   1   7      122.20      111.66     25.15 o 
  17   1   7        1.24       44.32     13.48 o 
  18   1   7        0.00       18.93     11.98 o 
 -23   2   7        9.12       10.93      6.71 o 
 -22   2   7       11.77        8.51      8.38 o 
 -21   2   7       31.08       34.30      9.99 o 
 -20   2   7       13.34       41.11     11.73 o 
 -19   2   7       52.99       47.08     14.88 o 
 -18   2   7       60.77       41.36     15.94 o 
 -17   2   7       56.74       62.03     17.72 o 
 -16   2   7       33.80       17.50     19.32 o 
 -15   2   7      242.70      307.22     38.41 o 
 -14   2   7      372.93      368.84     42.57 o 
 -13   2   7       20.68       39.20     22.30 o 
 -12   2   7     1335.61     1359.20     65.09 o 
 -11   2   7        2.47        3.33     26.80 o 
 -10   2   7      239.85      219.72     30.85 o 
  -9   2   7      297.70      217.68     25.83 o 
  -8   2   7      224.27      179.77     28.40 o 
  -7   2   7       33.22       19.08     29.56 o 
  -6   2   7     6490.93     6316.53    202.19 o 
  -5   2   7       66.42       62.50     28.77 o 
  -4   2   7     3228.13     2936.61     79.55 o 
  -3   2   7     1743.61     1892.62     75.66 o 
  -2   2   7       76.79      131.19     26.73 o 
  -1   2   7     1079.25     1088.40     64.31 o 
   0   2   7     5231.74     4837.27    159.79 o 
   1   2   7      898.34      889.08     56.77 o 
   2   2   7     2955.45     2833.52     65.39 o 
   3   2   7      475.27      416.66     44.66 o 
   4   2   7       94.62       62.02     24.20 o 
   5   2   7     1869.28     1804.80     63.40 o 
   6   2   7      626.82      603.30     55.85 o 
   7   2   7      100.33      120.75     26.43 o 
   8   2   7       37.20       30.59     25.05 o 
   9   2   7      223.84      249.26     39.46 o 
  10   2   7       36.68       74.30     23.39 o 
  11   2   7      370.38      400.68     47.34 o 
  12   2   7       35.17       24.63     20.63 o 
  13   2   7      109.13      164.04     29.53 o 
  14   2   7        2.01        0.64     18.12 o 
  15   2   7        2.80        8.32     15.13 o 
  16   2   7        3.62       28.70     13.03 o 
  17   2   7       50.91       64.33     16.45 o 
 -21   3   7        0.90        8.03      8.03 o 
 -20   3   7        3.41        5.56      8.58 o 
 -19   3   7        4.00        5.66     10.28 o 
 -18   3   7       13.18       34.25     11.92 o 
 -17   3   7       12.39       14.30     14.37 o 
 -16   3   7       19.37       15.84     15.84 o 
 -15   3   7       48.91       56.96     17.45 o 
 -14   3   7        1.52       12.98     17.55 o 
 -13   3   7        0.26       20.28     20.28 o 
 -12   3   7       89.24      116.23     21.56 o 
 -11   3   7        0.17       19.64     21.89 o 
 -10   3   7        2.10        4.00     22.93 o 
  -9   3   7        1.10        3.23     24.04 o 
  -8   3   7       49.81       55.72     26.01 o 
  -7   3   7        7.08       18.61     28.10 o 
  -6   3   7      122.41      115.92     27.64 o 
  -5   3   7        8.59       21.00     25.52 o 
  -4   3   7      111.61       70.69     26.27 o 
  -3   3   7       60.56       76.00     23.53 o 
  -2   3   7      166.90      148.11     24.72 o 
  -1   3   7       44.45       11.68     24.58 o 
   0   3   7       59.01        9.22     25.03 o 
   1   3   7      154.77      110.50     23.51 o 
   2   3   7       38.51       23.13     23.13 o 
   3   3   7       23.27       50.37     21.57 o 
   4   3   7      140.01      118.75     23.96 o 
   5   3   7      185.71      195.18     31.72 o 
   6   3   7       49.96       79.23     21.63 o 
   7   3   7        8.66       15.62     21.23 o 
   8   3   7       14.26       11.89     20.81 o 
   9   3   7       16.75        7.63     20.43 o 
  10   3   7        0.48       19.32     19.32 o 
  11   3   7       33.76       34.02     17.82 o 
  12   3   7       17.79       44.69     15.60 o 
  13   3   7        1.83       28.26     14.15 o 
  14   3   7        0.26       14.35     12.52 o 
  15   3   7       18.22       26.48     11.34 o 
 -19   4   7        0.23        5.83      7.09 o 
 -18   4   7        9.67       20.98      8.49 o 
 -17   4   7        1.58       11.51      9.24 o 
 -16   4   7        7.75        4.96     11.50 o 
 -15   4   7        3.77       14.17     11.74 o 
 -14   4   7       12.09       30.82     13.39 o 
 -13   4   7        1.54       10.43     14.21 o 
 -12   4   7       91.07       78.12     18.66 o 
 -11   4   7        7.57        8.69     16.59 o 
 -10   4   7       56.36       44.31     18.14 o 
  -9   4   7       31.71        5.85     19.51 o 
  -8   4   7      179.92      167.00     29.09 o 
  -7   4   7       23.53       22.64     21.01 o 
  -6   4   7      172.73      136.78     25.92 o 
  -5   4   7       21.19       16.28     20.76 o 
  -4   4   7       88.56       78.95     22.32 o 
  -3   4   7       10.97       38.40     19.38 o 
  -2   4   7        3.06       14.89     19.70 o 
  -1   4   7      101.85       54.13     21.83 o 
   0   4   7      367.08      451.16     43.22 o 
   1   4   7        1.08        7.60     19.85 o 
   2   4   7      126.14      102.88     23.70 o 
   3   4   7       88.68      103.69     22.17 o 
   4   4   7        0.70        1.38     18.04 o 
   5   4   7       53.55      108.09     22.65 o 
   6   4   7       32.05        4.57     18.32 o 
   7   4   7       14.79       17.44     16.26 o 
   8   4   7       17.85       75.11     17.68 o 
   9   4   7        4.28        8.19     14.53 o 
  10   4   7        2.02        6.05     13.46 o 
  11   4   7       27.98       30.71     11.99 o 
  12   4   7        3.58        7.83     11.15 o 
  13   4   7        2.27       11.71      9.47 o 
 -14   5   7        0.02        3.87      8.62 o 
 -13   5   7        0.30        9.91      9.91 o 
 -12   5   7        0.09       10.66     10.66 o 
 -11   5   7        1.53       11.41     10.68 o 
 -10   5   7        6.56        3.11     12.64 o 
  -9   5   7        9.64       14.19     13.38 o 
  -8   5   7        4.64       13.61     13.61 o 
  -7   5   7        3.80        1.94     14.94 o 
  -6   5   7        0.02       15.28     15.28 o 
  -5   5   7        0.20       14.18     15.19 o 
  -4   5   7        2.69       14.55     14.55 o 
  -3   5   7        8.34        1.16     14.43 o 
  -2   5   7        1.15       11.72     14.40 o 
  -1   5   7       10.30        8.95     14.43 o 
   0   5   7        4.81        5.94     14.33 o 
   1   5   7        1.49       12.40     14.07 o 
   2   5   7        5.46       18.20     13.60 o 
   3   5   7        0.83        6.61     13.88 o 
   4   5   7        0.17       12.60     12.60 o 
   5   5   7        5.83        2.72     12.02 o 
   6   5   7        7.10       18.54     11.19 o 
   7   5   7        1.09        3.18     10.51 o 
   8   5   7        7.09       15.47      9.62 o 
   9   5   7        0.86        2.01      8.89 o 
 -24   0   8        0.64        2.01      6.98 o 
 -23   0   8        0.63        9.04      9.04 o 
 -22   0   8        1.53        0.44     10.17 o 
 -21   0   8        9.03       12.74     12.74 o 
 -20   0   8      257.62      178.86     29.46 o 
 -19   0   8       14.82       11.91     15.29 o 
 -18   0   8       21.92        5.85     18.00 o 
 -17   0   8       41.56       78.40     19.17 o 
 -16   0   8      169.22      157.97     26.28 o 
 -15   0   8      177.03      186.10     29.00 o 
 -14   0   8      348.78      280.48     36.66 o 
 -13   0   8      151.85      181.05     26.68 o 
 -12   0   8     1347.94     1294.82     70.03 o 
 -11   0   8     3327.46     3012.22     79.67 o 
 -10   0   8      635.98      698.96     57.84 o 
  -9   0   8     4171.45     4213.42     85.80 o 
  -8   0   8     3721.83     3808.59     93.90 o 
  -7   0   8      400.45      460.48     40.47 o 
  -6   0   8     1506.30     1499.71     74.78 o 
  -5   0   8     6269.60     5924.22    133.25 o 
  -4   0   8        7.04        6.88     25.89 o 
  -3   0   8    17089.58    15938.94    239.25 o 
  -2   0   8       16.89       20.75     23.76 o 
  -1   0   8     3290.07     3504.81     74.16 o 
   0   0   8      159.99      140.19     25.82 o 
   1   0   8    10290.23    10901.13    219.63 o 
   2   0   8     4379.85     4769.52    138.47 o 
   3   0   8     8090.30     7855.83    218.05 o 
   4   0   8     1133.36     1274.56     67.15 o 
   5   0   8      655.18      564.51     55.95 o 
   6   0   8     2193.10     2301.43     68.01 o 
   7   0   8      375.68      368.80     46.77 o 
   8   0   8      694.58      715.87     62.51 o 
   9   0   8     1113.55     1155.74     67.59 o 
  10   0   8       28.85       65.96     25.09 o 
  11   0   8      509.19      430.64     54.54 o 
  12   0   8      774.22      724.13     55.10 o 
  13   0   8       67.26       44.36     22.03 o 
  14   0   8      466.45      499.60     45.31 o 
  15   0   8        4.61        4.81     17.66 o 
  16   0   8       40.39       10.39     15.39 o 
  17   0   8        0.31        4.25     13.71 o 
 -24   1   8        0.30        5.90      6.22 o 
 -23   1   8       14.82        2.02      9.08 o 
 -22   1   8        4.35        8.29      9.70 o 
 -21   1   8        2.02       23.22     11.62 o 
 -20   1   8        7.11       23.15     14.33 o 
 -19   1   8       30.53       28.47     15.73 o 
 -18   1   8       24.12        0.00     19.12 o 
 -17   1   8       23.62       14.05     19.68 o 
 -16   1   8        4.02        1.85     20.52 o 
 -15   1   8      127.38      141.91     25.03 o 
 -14   1   8      181.31      181.73     28.59 o 
 -13   1   8        1.40       24.84     24.27 o 
 -12   1   8      302.54      257.87     33.52 o 
 -11   1   8      207.50      162.38     29.57 o 
 -10   1   8      133.66      236.77     27.85 o 
  -9   1   8      259.28      272.54     32.41 o 
  -8   1   8     2622.09     2663.05     89.12 o 
  -7   1   8      231.52      225.18     31.06 o 
  -6   1   8     1284.12     1152.90     68.75 o 
  -5   1   8        0.94       27.21     27.21 o 
  -4   1   8      160.11      180.07     28.13 o 
  -3   1   8      254.27      308.87     30.29 o 
  -2   1   8     2954.88     3207.75     77.54 o 
  -1   1   8      817.68      810.64     57.34 o 
   0   1   8     1037.00      899.31     57.94 o 
   1   1   8      338.40      328.47     34.20 o 
   2   1   8      181.80      155.90     25.34 o 
   3   1   8      162.56      136.75     24.54 o 
   4   1   8       13.41       26.41     26.41 o 
   5   1   8      193.95      235.85     34.01 o 
   6   1   8     1062.18     1138.06     68.66 o 
   7   1   8       72.06       53.14     27.21 o 
   8   1   8      138.61      186.08     33.24 o 
   9   1   8     1410.01     1443.13     65.51 o 
  10   1   8        5.22       13.12     27.10 o 
  11   1   8        2.34       25.26     25.26 o 
  12   1   8        1.26       10.81     23.28 o 
  13   1   8       35.28      103.36     23.69 o 
  14   1   8       30.93       47.83     19.69 o 
  15   1   8       12.84       46.84     16.71 o 
  16   1   8       22.34       47.19     15.31 o 
  17   1   8       38.21       53.51     15.23 o 
 -23   2   8        1.41        5.30      6.66 o 
 -22   2   8        2.71        8.42      8.42 o 
 -21   2   8        0.57        0.83     10.78 o 
 -20   2   8        3.67        6.90     12.27 o 
 -19   2   8       16.18       31.43     13.70 o 
 -18   2   8        7.11       59.62     15.08 o 
 -17   2   8       25.24       25.26     17.72 o 
 -16   2   8        0.80        3.17     19.99 o 
 -15   2   8        1.50       21.14     21.14 o 
 -14   2   8       99.74      150.88     24.82 o 
 -13   2   8       14.16       52.24     22.35 o 
 -12   2   8       91.99      118.90     25.24 o 
 -11   2   8      434.59      404.98     46.12 o 
 -10   2   8        2.22       58.71     24.42 o 
  -9   2   8      728.26      810.83     61.22 o 
  -8   2   8      298.00      287.79     37.65 o 
  -7   2   8       88.46       79.42     28.62 o 
  -6   2   8       15.11       27.23     27.23 o 
  -5   2   8      998.92     1041.28     67.23 o 
  -4   2   8       65.29       62.07     25.08 o 
  -3   2   8      944.34     1011.12     61.82 o 
  -2   2   8       38.75       54.59     24.09 o 
  -1   2   8      515.01      507.82     48.78 o 
   0   2   8      261.74      274.16     33.03 o 
   1   2   8        7.77       25.79     23.89 o 
   2   2   8      456.96      464.25     48.70 o 
   3   2   8     1178.06     1124.43     61.19 o 
   4   2   8      148.02      149.59     25.83 o 
   5   2   8      300.92      274.02     38.97 o 
   6   2   8      120.61      122.12     26.28 o 
   7   2   8      829.21      812.90     59.67 o 
   8   2   8      125.43      125.09     26.39 o 
   9   2   8      131.37      120.15     26.81 o 
  10   2   8        3.39        8.03     23.62 o 
  11   2   8       33.49       51.94     22.19 o 
  12   2   8       15.46       45.84     19.36 o 
  13   2   8        0.52       10.62     18.37 o 
  14   2   8        8.96       26.80     16.44 o 
  15   2   8       15.49        0.00     14.52 o 
  16   2   8        0.01        6.86     13.30 o 
 -21   3   8       10.58       19.51      7.61 o 
 -20   3   8        4.09        9.27      9.27 o 
 -19   3   8        2.17        2.19     10.66 o 
 -18   3   8        4.09       24.18     11.74 o 
 -17   3   8       65.79       42.18     14.72 o 
 -16   3   8       23.59       27.33     15.12 o 
 -15   3   8       66.88       79.01     18.63 o 
 -14   3   8      204.09      218.42     33.36 o 
 -13   3   8       26.01        5.81     20.66 o 
 -12   3   8      130.73       76.54     22.99 o 
 -11   3   8        3.30        5.71     21.44 o 
 -10   3   8       58.87       59.77     22.41 o 
  -9   3   8       40.78       68.47     23.80 o 
  -8   3   8      784.58      823.58     60.43 o 
  -7   3   8      450.71      464.02     49.62 o 
  -6   3   8     1411.77     1349.89     69.72 o 
  -5   3   8       16.46        4.39     24.12 o 
  -4   3   8        1.28       45.70     23.36 o 
  -3   3   8        3.56       52.04     22.72 o 
  -2   3   8      691.30      722.59     53.96 o 
  -1   3   8      126.69      128.15     25.66 o 
   0   3   8      798.44      906.31     58.07 o 
   1   3   8      441.79      470.33     48.43 o 
   2   3   8       68.23       97.00     22.99 o 
   3   3   8      716.24      723.84     50.87 o 
   4   3   8        4.75       15.60     22.91 o 
   5   3   8        0.87       22.75     22.75 o 
   6   3   8      189.01      195.88     33.68 o 
   7   3   8       54.28       47.86     22.39 o 
   8   3   8       93.00      139.83     28.01 o 
   9   3   8       77.00       49.80     20.49 o 
  10   3   8        3.06       10.64     18.36 o 
  11   3   8       31.89       43.05     17.17 o 
  12   3   8       32.13       55.23     15.78 o 
  13   3   8        0.46       10.64     14.01 o 
  14   3   8        3.29       17.91     12.24 o 
 -19   4   8        1.46        0.84      7.57 o 
 -18   4   8        2.14        8.61      8.61 o 
 -17   4   8        3.60       14.17      9.32 o 
 -16   4   8        3.07        5.82     10.53 o 
 -15   4   8        2.71        1.49     12.17 o 
 -14   4   8        3.33        4.94     13.69 o 
 -13   4   8        2.10        2.42     15.01 o 
 -12   4   8       34.17       44.27     15.82 o 
 -11   4   8        0.37       20.03     16.92 o 
 -10   4   8        3.23        3.82     17.71 o 
  -9   4   8       86.50       96.25     19.92 o 
  -8   4   8        0.47       21.70     18.40 o 
  -7   4   8        4.71       35.00     19.82 o 
  -6   4   8        0.62       21.53     19.89 o 
  -5   4   8      117.06       80.09     22.22 o 
  -4   4   8       60.80       43.14     19.76 o 
  -3   4   8        1.20        2.46     19.79 o 
  -2   4   8       66.30       31.98     20.13 o 
  -1   4   8        8.26       20.72     20.72 o 
   0   4   8        3.44       17.16     20.07 o 
   1   4   8        3.05       26.37     19.27 o 
   2   4   8        2.40       19.47     19.47 o 
   3   4   8       53.87      125.12     24.41 o 
   4   4   8       23.06       28.47     18.26 o 
   5   4   8        3.89        4.05     17.91 o 
   6   4   8       59.82       72.01     18.92 o 
   7   4   8        0.06       16.69     16.69 o 
   8   4   8        5.47       15.47     15.47 o 
   9   4   8        6.66       14.44     14.44 o 
  10   4   8        8.28        8.89     12.51 o 
  11   4   8        1.38        0.90     12.02 o 
  12   4   8        6.59       11.15     11.15 o 
 -14   5   8        0.24        8.23      8.35 o 
 -13   5   8        0.02        9.23      9.23 o 
 -12   5   8        0.77        5.51      9.80 o 
 -11   5   8        0.82       10.82     10.82 o 
 -10   5   8        0.05       12.49     12.49 o 
  -9   5   8        0.05       23.70     12.19 o 
  -8   5   8       11.54        0.59     14.47 o 
  -7   5   8        6.58        3.67     13.96 o 
  -6   5   8        7.58        7.39     13.49 o 
  -5   5   8       15.40       14.21     14.21 o 
  -4   5   8       17.68       22.72     12.68 o 
  -3   5   8        1.51       14.41     12.64 o 
  -2   5   8        2.93        3.37     13.74 o 
  -1   5   8        3.52        6.35     14.26 o 
   0   5   8        4.56        5.11     14.15 o 
   1   5   8        0.10       12.15     13.45 o 
   2   5   8        2.99       10.54     13.80 o 
   3   5   8        0.37        3.02     12.76 o 
   4   5   8        4.83       12.53     12.53 o 
   5   5   8        1.44        2.73     12.26 o 
   6   5   8        3.95        5.97     11.59 o 
   7   5   8        4.91       16.18     10.32 o 
 -24   1   9        4.86        6.92      6.92 o 
 -23   1   9        0.01        4.79      8.30 o 
 -22   1   9       33.79       32.00     10.10 o 
 -21   1   9       11.99       28.73     11.51 o 
 -20   1   9       75.35       82.09     17.03 o 
 -19   1   9       31.07       69.42     15.95 o 
 -18   1   9        0.40        1.52     18.87 o 
 -17   1   9       86.16       78.88     19.94 o 
 -16   1   9      691.72      641.23     52.36 o 
 -15   1   9      140.25      103.45     24.83 o 
 -14   1   9     1050.95     1139.15     63.95 o 
 -13   1   9      465.54      476.06     51.06 o 
 -12   1   9        0.02       10.43     26.26 o 
 -11   1   9     1966.56     1976.77     77.61 o 
 -10   1   9      581.95      543.42     54.92 o 
  -9   1   9      721.93      745.39     60.55 o 
  -8   1   9     1709.98     1722.09     82.65 o 
  -7   1   9     1773.53     1776.15     80.76 o 
  -6   1   9       77.33       64.90     27.27 o 
  -5   1   9    11398.21    11267.40    262.96 o 
  -4   1   9      524.68      481.80     45.18 o 
  -3   1   9     1552.35     1368.93     69.58 o 
  -2   1   9      175.78      159.70     27.95 o 
  -1   1   9     1542.74     1591.20     72.86 o 
   0   1   9        0.72       19.89     25.69 o 
   1   1   9     6410.38     6122.52    216.07 o 
   2   1   9      167.33      166.40     26.67 o 
   3   1   9     1626.05     1615.77     68.59 o 
   4   1   9      140.64      132.22     38.98 o 
   5   1   9      214.93      186.03     31.44 o 
   6   1   9      420.06      412.80     52.26 o 
   7   1   9     1362.20     1372.02     69.99 o 
   8   1   9      214.11      211.57     36.91 o 
   9   1   9      716.33      741.03     62.50 o 
  10   1   9      472.15      424.92     57.51 o 
  11   1   9        3.78       12.27     23.72 o 
  12   1   9       26.43       47.33     22.50 o 
  13   1   9       29.86       18.47     20.04 o 
  14   1   9        0.70       14.43     18.34 o 
  15   1   9       22.25       35.21     16.41 o 
  16   1   9       28.69       53.37     15.68 o 
 -23   2   9        3.00        5.63      7.02 o 
 -22   2   9        0.40        0.00      8.74 o 
 -21   2   9        4.39       38.45     10.06 o 
 -20   2   9        0.16        2.47     12.43 o 
 -19   2   9       83.51       81.75     17.43 o 
 -18   2   9       10.29        8.34     15.81 o 
 -17   2   9       80.58       68.90     18.09 o 
 -16   2   9      112.99       78.10     19.66 o 
 -15   2   9        4.29       34.31     19.57 o 
 -14   2   9       41.43       37.81     21.11 o 
 -13   2   9      293.89      219.61     35.37 o 
 -12   2   9        2.81       13.50     23.70 o 
 -11   2   9      593.19      642.27     55.58 o 
 -10   2   9     1241.90     1176.07     70.74 o 
  -9   2   9       66.81       16.64     26.40 o 
  -8   2   9      792.81      747.33     60.99 o 
  -7   2   9       19.42        2.35     27.51 o 
  -6   2   9      228.37      197.43     28.94 o 
  -5   2   9      132.30      129.18     26.53 o 
  -4   2   9      520.66      529.27     51.33 o 
  -3   2   9      130.69      185.24     26.12 o 
  -2   2   9     1945.62     1958.59     70.04 o 
  -1   2   9        6.81       26.49     26.49 o 
   0   2   9      973.47      872.10     61.22 o 
   1   2   9      447.00      404.02     45.71 o 
   2   2   9       90.99       99.99     25.85 o 
   3   2   9       11.87        0.98     25.58 o 
   4   2   9      927.20      880.23     60.02 o 
   5   2   9      273.20      311.84     41.62 o 
   6   2   9      635.66      631.06     58.35 o 
   7   2   9      135.46      172.10     32.44 o 
   8   2   9       27.90       27.89     24.06 o 
   9   2   9       99.31       94.19     25.09 o 
  10   2   9      181.02      156.74     32.74 o 
  11   2   9        0.14        9.04     22.12 o 
  12   2   9       36.62       30.82     19.01 o 
  13   2   9       85.14       87.82     22.26 o 
  14   2   9        7.41        6.08     15.05 o 
  15   2   9       30.59        5.84     13.50 o 
 -21   3   9        0.37       12.66      7.47 o 
 -20   3   9        0.49       12.18      8.59 o 
 -19   3   9        6.35        1.71     10.81 o 
 -18   3   9        0.17       33.31     11.18 o 
 -17   3   9        1.82        3.91     13.64 o 
 -16   3   9        0.11        5.00     14.97 o 
 -15   3   9        1.75        1.13     15.84 o 
 -14   3   9        0.24       25.48     17.00 o 
 -13   3   9        2.58        9.78     18.81 o 
 -12   3   9       11.23       13.97     19.71 o 
 -11   3   9       26.38       68.77     21.00 o 
 -10   3   9        0.52        5.97     22.27 o 
  -9   3   9      137.10      176.11     27.72 o 
  -8   3   9       77.26       72.25     23.59 o 
  -7   3   9        6.41       10.63     23.44 o 
  -6   3   9        3.49       11.61     24.58 o 
  -5   3   9       23.01        7.16     23.42 o 
  -4   3   9       84.66      125.72     22.93 o 
  -3   3   9       73.00       99.07     22.89 o 
  -2   3   9       81.75        3.80     25.36 o 
  -1   3   9       24.03       20.76     22.25 o 
   0   3   9        0.32       10.98     22.96 o 
   1   3   9       33.05       34.07     22.79 o 
   2   3   9      221.62      176.85     31.29 o 
   3   3   9       89.22       68.89     22.93 o 
   4   3   9       72.51       79.83     22.74 o 
   5   3   9        2.17       23.15     23.15 o 
   6   3   9       15.36       22.80     21.43 o 
   7   3   9        4.10        7.34     21.53 o 
   8   3   9       25.32       55.76     19.90 o 
   9   3   9       18.23       25.22     18.59 o 
  10   3   9        1.32        2.77     18.11 o 
  11   3   9        1.02       28.47     16.64 o 
  12   3   9        1.14       10.88     14.20 o 
  13   3   9        5.06       11.15     13.19 o 
 -18   4   9        0.57        8.44      8.44 o 
 -17   4   9        3.32       11.15      9.00 o 
 -16   4   9        2.37        0.42     11.18 o 
 -15   4   9        0.08        1.98     12.16 o 
 -14   4   9       11.31        0.58     13.09 o 
 -13   4   9        1.94       13.77     13.77 o 
 -12   4   9        2.56        6.46     15.03 o 
 -11   4   9        9.48       34.84     16.00 o 
 -10   4   9       16.39        6.77     18.18 o 
  -9   4   9        0.58       17.41     18.26 o 
  -8   4   9       66.80       67.30     19.56 o 
  -7   4   9        5.55       23.33     17.85 o 
  -6   4   9       65.58       60.04     18.73 o 
  -5   4   9        2.92       18.29     18.29 o 
  -4   4   9       23.69       55.77     17.54 o 
  -3   4   9        0.30       11.50     17.17 o 
  -2   4   9       41.06       54.83     19.23 o 
  -1   4   9        0.67        9.28     19.62 o 
   0   4   9       24.09       43.31     19.32 o 
   1   4   9       35.90       51.05     18.84 o 
   2   4   9        0.67        9.42     18.49 o 
   3   4   9        4.57       18.68     18.68 o 
   4   4   9       41.28        0.00     18.50 o 
   5   4   9        0.04       17.97     16.59 o 
   6   4   9       22.46       29.42     16.77 o 
   7   4   9        0.09        8.49     15.49 o 
   8   4   9        0.27        3.97     14.91 o 
   9   4   9        2.55        5.76     14.33 o 
  10   4   9        2.71       38.05     12.00 o 
  11   4   9        0.09       11.66     11.66 o 
 -14   5   9        1.67        6.30      7.85 o 
 -13   5   9        1.15        1.12      8.70 o 
 -12   5   9        0.72        1.28     10.54 o 
 -11   5   9        0.99        4.46     10.48 o 
 -10   5   9        0.60       11.18     11.18 o 
  -9   5   9        0.05       10.42     11.19 o 
  -8   5   9        2.42        9.85     12.17 o 
  -7   5   9        3.18        5.58     12.44 o 
  -6   5   9        4.69       15.96     11.50 o 
  -5   5   9       20.49        3.20     12.34 o 
  -4   5   9        0.04       11.71     11.71 o 
  -3   5   9        1.91        4.73     12.22 o 
  -2   5   9        0.99       16.68     12.32 o 
  -1   5   9        7.84        1.66     14.17 o 
   0   5   9        0.78        7.15     13.91 o 
   1   5   9        7.59       43.79     13.37 o 
   2   5   9        0.80       20.05     12.21 o 
   3   5   9        0.88       37.43     12.36 o 
   4   5   9        4.03        2.82     12.43 o 
   5   5   9        0.08       11.99     11.99 o 
   6   5   9        0.44        0.84     10.95 o 
 -24   0  10       22.78        4.77      7.02 o 
 -23   0  10        4.83        2.41      8.33 o 
 -22   0  10       38.06       37.29     10.60 o 
 -21   0  10        8.19        0.00     11.99 o 
 -20   0  10        0.18        9.02     13.59 o 
 -19   0  10       11.12       44.93     14.61 o 
 -18   0  10      225.26      247.14     33.69 o 
 -17   0  10       23.61       26.48     18.44 o 
 -16   0  10      890.21      975.74     54.25 o 
 -15   0  10      345.11      319.45     41.00 o 
 -14   0  10       75.45       92.66     24.18 o 
 -13   0  10      987.18      974.48     64.20 o 
 -12   0  10      680.65      645.66     58.75 o 
 -11   0  10      312.28      365.51     41.68 o 
 -10   0  10     2178.93     2304.00     82.40 o 
  -9   0  10      310.99      306.31     36.42 o 
  -8   0  10       51.59       61.15     29.01 o 
  -7   0  10     7811.69     7656.01    280.19 o 
  -6   0  10      166.05      162.43     28.80 o 
  -5   0  10     5307.90     4863.53    127.76 o 
  -4   0  10     2088.38     1965.81     78.85 o 
  -3   0  10     1262.59     1200.92     69.82 o 
  -2   0  10       79.57       16.05     28.53 o 
  -1   0  10     8460.91     7940.15     30.32 o 
   0   0  10      309.56      205.85     27.71 o 
   1   0  10     7500.21     7495.44    226.19 o 
   2   0  10       52.16       33.95     26.37 o 
   3   0  10       91.31      117.25     28.42 o 
   4   0  10        1.19       66.13     26.16 o 
   5   0  10     3225.41     3368.04    119.09 o 
   6   0  10        1.09       32.02     27.56 o 
   7   0  10     1920.47     1931.92     66.43 o 
   8   0  10       82.66       88.12     27.65 o 
   9   0  10       78.46       32.81     27.16 o 
  10   0  10      504.27      515.83     53.92 o 
  11   0  10        2.78        0.96     25.19 o 
  12   0  10        7.53       41.40     21.30 o 
  13   0  10       46.32       25.39     19.57 o 
  14   0  10       21.65       22.05     17.41 o 
  15   0  10       85.74       78.15     21.57 o 
  16   0  10       10.08       14.25     14.25 o 
 -24   1  10        1.28        4.10      6.22 o 
 -23   1  10        4.17       15.62      7.94 o 
 -22   1  10        4.92       24.41      9.69 o 
 -21   1  10       18.22       18.68     11.88 o 
 -20   1  10        4.43       14.53     14.53 o 
 -19   1  10       64.17       17.05     16.51 o 
 -18   1  10       47.12       62.57     17.73 o 
 -17   1  10       13.19       17.13     18.85 o 
 -16   1  10        0.10        3.60     20.67 o 
 -15   1  10      296.70      276.33     37.91 o 
 -14   1  10       37.51       42.26     23.67 o 
 -13   1  10      304.74      309.40     41.08 o 
 -12   1  10      148.32      138.98     27.68 o 
 -11   1  10       61.28       54.69     27.33 o 
 -10   1  10      465.59      502.58     50.94 o 
  -9   1  10      114.70       78.72     28.77 o 
  -8   1  10      203.14      182.59     29.19 o 
  -7   1  10       79.14       92.82     28.90 o 
  -6   1  10      339.06      324.31     35.22 o 
  -5   1  10      611.41      543.62     52.18 o 
  -4   1  10     1526.35     1557.80     75.26 o 
  -3   1  10        0.10       27.80     27.80 o 
  -2   1  10     1411.65     1481.56     74.84 o 
  -1   1  10        0.25        4.52     26.23 o 
   0   1  10        8.39       22.62     26.66 o 
   1   1  10       11.99       26.24     26.24 o 
   2   1  10     1945.28     2010.11     68.17 o 
   3   1  10        4.55       26.32     26.32 o 
   4   1  10      437.80      421.70     49.13 o 
   5   1  10      238.69      249.48     39.46 o 
   6   1  10        0.36       45.60     26.47 o 
   7   1  10        9.66        9.68     27.51 o 
   8   1  10       19.49       47.65     26.98 o 
   9   1  10       22.89       12.25     27.11 o 
  10   1  10       51.96       38.02     26.26 o 
  11   1  10        1.27       31.07     22.86 o 
  12   1  10       35.70       14.30     22.09 o 
  13   1  10       89.56       99.36     24.43 o 
  14   1  10        4.58       32.02     16.66 o 
  15   1  10        7.95        8.91     15.18 o 
 -23   2  10        0.01        2.25      6.96 o 
 -22   2  10        7.03        3.79      8.39 o 
 -21   2  10        5.91       14.45      9.59 o 
 -20   2  10        0.17       14.54     10.98 o 
 -19   2  10        4.06       13.90     13.90 o 
 -18   2  10        2.13       33.56     14.18 o 
 -17   2  10       37.79       19.10     16.89 o 
 -16   2  10       10.57       40.48     18.17 o 
 -15   2  10       22.95       42.33     18.29 o 
 -14   2  10       29.42        7.26     21.83 o 
 -13   2  10      232.84      251.69     35.16 o 
 -12   2  10       60.29       74.63     24.73 o 
 -11   2  10      103.93      184.60     27.81 o 
 -10   2  10      186.76      217.65     31.98 o 
  -9   2  10       21.80       52.80     25.62 o 
  -8   2  10       29.22       27.28     26.85 o 
  -7   2  10      210.55      193.03     28.36 o 
  -6   2  10      278.50      255.53     32.46 o 
  -5   2  10      407.01      404.42     44.78 o 
  -4   2  10      355.06      332.33     39.59 o 
  -3   2  10        0.29       25.59     25.59 o 
  -2   2  10       14.83        5.39     27.70 o 
  -1   2  10     1118.66     1147.56     66.32 o 
   0   2  10      204.84      117.74     26.46 o 
   1   2  10      663.52      572.99     54.86 o 
   2   2  10       59.74       48.44     25.24 o 
   3   2  10        8.07        5.84     24.65 o 
   4   2  10        1.40       24.23     24.23 o 
   5   2  10      294.67      319.24     44.93 o 
   6   2  10        4.82       26.42     26.42 o 
   7   2  10      200.88      167.95     34.03 o 
   8   2  10        2.20       16.18     23.45 o 
   9   2  10      161.04      152.22     32.48 o 
  10   2  10        0.16       36.73     20.93 o 
  11   2  10       22.08       21.32     20.25 o 
  12   2  10        0.39       15.84     18.73 o 
  13   2  10       43.73       45.79     16.48 o 
  14   2  10        0.00       15.40     15.40 o 
 -21   3  10        6.69        0.91      7.55 o 
 -20   3  10        1.63        1.07      9.13 o 
 -19   3  10       19.49       38.05     10.30 o 
 -18   3  10        2.78       12.60     10.98 o 
 -17   3  10        4.20       24.65     13.04 o 
 -16   3  10       22.13       14.94     14.94 o 
 -15   3  10       48.32       28.27     16.07 o 
 -14   3  10        1.45        0.71     16.76 o 
 -13   3  10      117.06      111.70     21.80 o 
 -12   3  10       54.15       73.95     19.82 o 
 -11   3  10       40.02       66.07     20.45 o 
 -10   3  10      110.10       66.76     23.22 o 
  -9   3  10      255.32      280.90     38.32 o 
  -8   3  10       48.56       64.58     21.77 o 
  -7   3  10      151.53      117.80     23.74 o 
  -6   3  10       35.84       63.33     21.85 o 
  -5   3  10        1.33       45.48     21.78 o 
  -4   3  10      629.01      716.08     51.95 o 
  -3   3  10        1.37       37.73     21.90 o 
  -2   3  10      396.55      387.57     46.60 o 
  -1   3  10       99.80      123.15     23.81 o 
   0   3  10      180.01      151.52     29.16 o 
   1   3  10      237.70      241.11     36.28 o 
   2   3  10      556.57      588.53     49.99 o 
   3   3  10       36.59       69.56     22.08 o 
   4   3  10      356.05      409.04     48.30 o 
   5   3  10        1.55        1.55     21.00 o 
   6   3  10        5.02        6.71     21.83 o 
   7   3  10       46.19       53.93     20.52 o 
   8   3  10       94.50      135.82     28.00 o 
   9   3  10        0.48        0.42     18.77 o 
  10   3  10      110.96       85.92     22.07 o 
  11   3  10       25.61       28.45     15.38 o 
  12   3  10        5.65        6.79     18.67 o 
 -18   4  10        2.47        1.29      8.12 o 
 -17   4  10        2.94       14.85      8.82 o 
 -16   4  10        2.97       27.78      9.83 o 
 -15   4  10        0.04       23.51     10.21 o 
 -14   4  10        0.30        5.21     11.68 o 
 -13   4  10        1.17        7.39     13.82 o 
 -12   4  10        4.88        3.09     15.07 o 
 -11   4  10        5.31       14.05     14.35 o 
 -10   4  10       11.52       12.79     16.43 o 
  -9   4  10       20.65       28.25     16.93 o 
  -8   4  10        1.27       32.77     16.48 o 
  -7   4  10        3.85       22.95     16.72 o 
  -6   4  10        5.37        3.72     16.90 o 
  -5   4  10        3.28       36.91     16.30 o 
  -4   4  10        1.14       14.66     16.32 o 
  -3   4  10        8.10        5.88     17.55 o 
  -2   4  10        1.41       18.95     18.95 o 
  -1   4  10       96.78      100.77     22.36 o 
   0   4  10        8.01       44.23     18.05 o 
   1   4  10        0.11        5.06     18.71 o 
   2   4  10        7.18       18.53     18.53 o 
   3   4  10       24.82       18.65     17.16 o 
   4   4  10        1.72       14.81     16.76 o 
   5   4  10        3.39       29.91     16.07 o 
   6   4  10        4.90        8.07     15.70 o 
   7   4  10        3.59        2.34     15.94 o 
   8   4  10       11.39       30.69     13.85 o 
   9   4  10        0.06        7.03     12.75 o 
 -13   5  10        1.61        9.49      8.01 o 
 -12   5  10        0.01       10.45      8.69 o 
 -11   5  10        0.00        6.78      9.75 o 
 -10   5  10        2.01        8.19     10.40 o 
  -9   5  10        0.51       13.44     10.89 o 
  -8   5  10        0.10        9.89     10.85 o 
  -7   5  10        1.22       11.61     11.61 o 
  -6   5  10        2.05        0.96     11.39 o 
  -5   5  10        0.75       28.56     10.53 o 
  -4   5  10        0.51       28.07     10.40 o 
  -3   5  10        6.70       21.80     11.31 o 
  -2   5  10        8.13        6.70     12.35 o 
  -1   5  10        6.74        0.50     13.38 o 
   0   5  10        1.01       14.14     12.64 o 
   1   5  10        0.18        5.12     13.28 o 
   2   5  10        1.78        8.95     12.52 o 
   3   5  10        1.07       12.54     12.54 o 
   4   5  10        2.64        0.44     12.96 o 
 -24   1  11        4.37        5.40      6.65 o 
 -23   1  11        0.49        8.58      8.58 o 
 -22   1  11        0.40        0.40      9.68 o 
 -21   1  11        4.13        7.27     10.84 o 
 -20   1  11       37.06       41.10     13.44 o 
 -19   1  11        1.04        1.26     15.17 o 
 -18   1  11      122.30      158.36     27.61 o 
 -17   1  11        5.16        1.64     19.73 o 
 -16   1  11       33.22       57.08     20.88 o 
 -15   1  11       25.11       81.03     20.32 o 
 -14   1  11      115.72       91.15     24.77 o 
 -13   1  11       85.03      102.49     26.63 o 
 -12   1  11     1052.32     1038.67     66.92 o 
 -11   1  11       69.73       50.69     26.17 o 
 -10   1  11      832.03      934.51     64.92 o 
  -9   1  11      515.90      540.90     55.42 o 
  -8   1  11      591.40      543.48     55.97 o 
  -7   1  11      717.55      663.13     60.50 o 
  -6   1  11     2136.11     2096.32     77.80 o 
  -5   1  11        0.08       28.66     28.66 o 
  -4   1  11      593.41      540.62     55.24 o 
  -3   1  11     2243.76     2229.53     75.96 o 
  -2   1  11        4.60       29.93     26.23 o 
  -1   1  11     3612.01     3334.67     94.97 o 
   0   1  11      428.29      418.19     47.00 o 
   1   1  11       94.77       27.92     27.56 o 
   2   1  11       22.20       47.02     26.36 o 
   3   1  11      727.34      668.37     59.43 o 
   4   1  11       13.08       27.69     27.69 o 
   5   1  11     1573.84     1575.04     69.47 o 
   6   1  11       14.35       17.38     28.47 o 
   7   1  11      140.56      131.37     28.80 o 
   8   1  11        8.44       24.93     25.04 o 
   9   1  11       18.94       20.92     24.58 o 
  10   1  11       49.20        3.80     25.38 o 
  11   1  11      163.13      151.56     33.22 o 
  12   1  11        0.57       15.24     20.55 o 
  13   1  11       50.52       51.03     18.36 o 
  14   1  11       10.51       24.72     15.90 o 
 -23   2  11       14.00        8.28      6.85 o 
 -22   2  11        1.37       12.51      7.86 o 
 -21   2  11       31.02       32.38      9.96 o 
 -20   2  11        1.40        5.25     11.20 o 
 -19   2  11        0.09        4.89     13.09 o 
 -18   2  11        2.72        1.87     15.70 o 
 -17   2  11       34.57       17.24     16.19 o 
 -16   2  11        0.13       18.04     18.04 o 
 -15   2  11      205.81      209.53     31.47 o 
 -14   2  11       25.00        2.66     21.45 o 
 -13   2  11      123.61      128.30     24.43 o 
 -12   2  11      165.04      148.42     25.94 o 
 -11   2  11       81.72       54.57     23.09 o 
 -10   2  11      106.99       53.32     26.65 o 
  -9   2  11      473.12      463.93     52.05 o 
  -8   2  11      247.35      241.87     34.14 o 
  -7   2  11      645.92      622.22     58.80 o 
  -6   2  11     1468.36     1292.66     68.81 o 
  -5   2  11        9.21       13.26     25.41 o 
  -4   2  11      442.91      456.50     48.97 o 
  -3   2  11      288.33      236.62     34.99 o 
  -2   2  11       13.66        7.35     26.61 o 
  -1   2  11      137.56      118.19     25.93 o 
   0   2  11     1386.57     1399.73     63.72 o 
   1   2  11        2.06       25.55     25.55 o 
   2   2  11      976.79      874.75     60.32 o 
   3   2  11       16.59        4.99     25.09 o 
   4   2  11      117.56      137.01     29.22 o 
   5   2  11       33.75       14.83     25.98 o 
   6   2  11      295.63      362.03     51.18 o 
   7   2  11       14.11       24.72     24.72 o 
   8   2  11      243.43      271.14     44.48 o 
   9   2  11       45.11       66.75     22.66 o 
  10   2  11       43.58       19.73     21.35 o 
  11   2  11       40.84       28.63     18.73 o 
  12   2  11        9.82       21.82     16.80 o 
  13   2  11        4.53        1.19     17.05 o 
 -21   3  11        2.39       15.35      7.16 o 
 -20   3  11        0.21        9.48      8.46 o 
 -19   3  11        2.96        9.81      9.08 o 
 -18   3  11        2.35       31.38     10.58 o 
 -17   3  11        0.76       22.19     11.72 o 
 -16   3  11        2.09        7.09     12.90 o 
 -15   3  11        1.63       15.01     15.01 o 
 -14   3  11        0.06       13.45     16.50 o 
 -13   3  11       18.77       31.37     17.09 o 
 -12   3  11        1.97       64.82     17.87 o 
 -11   3  11        7.79       20.97     20.97 o 
 -10   3  11        4.12        8.18     21.29 o 
  -9   3  11       16.59       14.05     21.51 o 
  -8   3  11       79.49       86.35     22.70 o 
  -7   3  11        0.80        5.67     21.21 o 
  -6   3  11        8.63        8.41     20.91 o 
  -5   3  11       95.47       89.59     22.17 o 
  -4   3  11        1.04       17.48     21.36 o 
  -3   3  11       25.82       42.19     20.43 o 
  -2   3  11       28.50       61.26     21.95 o 
  -1   3  11       24.03       52.56     21.39 o 
   0   3  11        7.22        8.94     23.17 o 
   1   3  11       94.47      166.66     28.60 o 
   2   3  11       21.92       22.64     22.64 o 
   3   3  11        0.77        0.81     20.36 o 
   4   3  11        1.53       21.94     21.94 o 
   5   3  11        8.35       59.32     21.02 o 
   6   3  11       53.24       40.70     21.25 o 
   7   3  11        1.23       10.93     19.38 o 
   8   3  11       36.32       46.74     18.76 o 
   9   3  11        0.41       18.28     18.28 o 
  10   3  11        0.89       16.53     17.07 o 
  11   3  11        0.42        9.18     14.64 o 
 -18   4  11        0.50        6.19      7.36 o 
 -17   4  11        0.84       18.77      8.01 o 
 -16   4  11        1.94        9.25      9.53 o 
 -15   4  11       16.05       24.67     10.54 o 
 -14   4  11        0.19        4.00     11.63 o 
 -13   4  11        0.58        2.72     13.33 o 
 -12   4  11       10.46       20.56     13.27 o 
 -11   4  11        0.38       15.04     15.04 o 
 -10   4  11        2.65        0.64     15.77 o 
  -9   4  11       59.85       80.57     17.70 o 
  -8   4  11        4.95        6.98     16.44 o 
  -7   4  11       22.59       63.03     14.92 o 
  -6   4  11       52.18       26.43     16.02 o 
  -5   4  11        5.55       47.71     14.94 o 
  -4   4  11       19.39       10.44     16.31 o 
  -3   4  11       39.49       64.90     16.96 o 
  -2   4  11        5.11       12.88     16.80 o 
  -1   4  11        0.17        2.82     17.78 o 
   0   4  11       51.48       11.38     18.79 o 
   1   4  11        3.78        3.50     17.98 o 
   2   4  11      139.05      156.30     29.62 o 
   3   4  11        0.63       32.15     16.94 o 
   4   4  11        8.95       23.51     16.31 o 
   5   4  11        0.55       16.44     16.44 o 
   6   4  11       29.47       20.40     16.01 o 
   7   4  11        0.09        2.81     14.66 o 
   8   4  11       23.34       25.11     13.77 o 
 -12   5  11        1.18       23.11      7.96 o 
 -11   5  11        0.75        9.45      9.45 o 
 -10   5  11        0.78        5.00      9.54 o 
  -9   5  11        2.33        9.56     10.40 o 
  -8   5  11        1.39        2.69     10.37 o 
  -7   5  11        0.28        4.90     10.20 o 
  -6   5  11        0.08       10.58     10.58 o 
  -5   5  11        3.55        7.57     10.50 o 
  -4   5  11        0.19        4.08     10.89 o 
  -3   5  11        5.42        8.46     10.93 o 
  -2   5  11        0.17       11.79     11.79 o 
  -1   5  11        5.51        7.45     12.01 o 
   0   5  11        0.67        8.45     11.71 o 
   1   5  11        0.69        5.36     12.69 o 
   2   5  11        0.25        5.20     11.77 o 
 -24   0  12        1.91        3.43      6.51 o 
 -23   0  12        2.70       31.14      8.14 o 
 -22   0  12       14.38       12.89      9.23 o 
 -21   0  12       11.72        5.08     11.22 o 
 -20   0  12      157.16      188.24     25.39 o 
 -19   0  12       16.95       14.59     14.59 o 
 -18   0  12       89.11       80.33     17.90 o 
 -17   0  12        2.44        2.40     17.95 o 
 -16   0  12      114.85      116.57     22.37 o 
 -15   0  12        0.07        0.94     23.69 o 
 -14   0  12     1759.03     1928.96     60.94 o 
 -13   0  12       13.59       21.02     26.97 o 
 -12   0  12      929.24     1012.98     66.24 o 
 -11   0  12      222.87      171.59     30.62 o 
 -10   0  12        1.99       20.46     29.59 o 
  -9   0  12      704.61      620.87     61.12 o 
  -8   0  12     4463.80     4361.99    144.20 o 
  -7   0  12      183.58      183.28     31.36 o 
  -6   0  12     3781.00     3708.02    102.46 o 
  -5   0  12     1567.68     1503.32     79.56 o 
  -4   0  12       68.61      124.00     27.32 o 
  -3   0  12     3997.95     3922.02    121.66 o 
  -2   0  12     1859.45     1960.29     75.95 o 
  -1   0  12      177.84      184.42     29.50 o 
   0   0  12      743.29      642.55     61.71 o 
   1   0  12      621.84      610.69     62.45 o 
   2   0  12        7.38       81.58     26.08 o 
   3   0  12     1738.21     1590.23     69.66 o 
   4   0  12      141.36      144.55     29.49 o 
   5   0  12      729.73      874.49     65.26 o 
   6   0  12       14.41       13.06     28.70 o 
   7   0  12      171.88      196.49     35.88 o 
   8   0  12       26.38       63.37     26.10 o 
   9   0  12      994.97      971.19     58.82 o 
  10   0  12       34.59        0.87     23.97 o 
  11   0  12       85.89      105.11     25.50 o 
  12   0  12        7.92       12.08     18.48 o 
  13   0  12       10.01        8.06     17.89 o 
 -23   1  12        3.55        4.26      7.29 o 
 -22   1  12        0.27        9.87      9.87 o 
 -21   1  12        1.03       10.87     10.58 o 
 -20   1  12        3.66       18.11     12.71 o 
 -19   1  12       18.81       35.75     13.82 o 
 -18   1  12        0.57        9.93     15.86 o 
 -17   1  12       16.12        7.80     18.04 o 
 -16   1  12        0.07        8.56     19.76 o 
 -15   1  12       83.75       91.58     22.26 o 
 -14   1  12        6.66       23.22     23.22 o 
 -13   1  12       16.07        8.57     25.83 o 
 -12   1  12       26.26       25.58     25.58 o 
 -11   1  12      497.66      513.57     56.68 o 
 -10   1  12       50.53       37.89     27.66 o 
  -9   1  12      222.71      251.52     34.98 o 
  -8   1  12      182.11      113.87     29.00 o 
  -7   1  12       90.84        0.00     27.77 o 
  -6   1  12       69.31       29.83     29.83 o 
  -5   1  12       31.34       30.37     26.74 o 
  -4   1  12        6.46       20.36     28.54 o 
  -3   1  12      350.51      290.95     41.40 o 
  -2   1  12      197.39      199.95     30.82 o 
  -1   1  12        6.85       23.63     26.44 o 
   0   1  12      468.70      344.79     47.69 o 
   1   1  12       97.51       54.03     27.27 o 
   2   1  12      104.07      120.39     27.93 o 
   3   1  12        4.97       37.68     25.43 o 
   4   1  12      186.30      176.63     33.60 o 
   5   1  12        0.88       15.11     27.34 o 
   6   1  12      212.12      203.60     38.79 o 
   7   1  12       28.12       97.21     25.17 o 
   8   1  12       79.56       72.71     26.07 o 
   9   1  12        8.26       26.15     26.15 o 
  10   1  12       31.99       72.07     22.81 o 
  11   1  12        2.20        8.32     21.42 o 
  12   1  12       34.67       15.01     20.31 o 
  13   1  12        2.22        9.31     16.37 o 
 -22   2  12        1.30        8.22      7.91 o 
 -21   2  12        0.37       16.87      9.11 o 
 -20   2  12       18.18        1.38     11.51 o 
 -19   2  12        0.16        6.37     11.85 o 
 -18   2  12       36.10       68.13     15.21 o 
 -17   2  12        7.56       42.07     15.25 o 
 -16   2  12       41.69        7.36     18.11 o 
 -15   2  12        7.13        3.99     19.20 o 
 -14   2  12      292.10      233.61     19.60 o 
 -13   2  12       85.51      130.28     24.41 o 
 -12   2  12      138.43      160.88     27.76 o 
 -11   2  12       30.31       27.93     23.51 o 
 -10   2  12        0.22        5.35     24.34 o 
  -9   2  12      456.11      403.09     49.85 o 
  -8   2  12      281.60      279.38     39.51 o 
  -7   2  12       20.74       27.48     24.59 o 
  -6   2  12      851.93      802.35     59.00 o 
  -5   2  12      237.38      210.00     34.18 o 
  -4   2  12        6.43       24.95     24.95 o 
  -3   2  12      254.61      277.05     36.56 o 
  -2   2  12      359.22      362.81     45.72 o 
  -1   2  12      418.65      453.77     51.26 o 
   0   2  12      253.93      211.38     33.61 o 
   1   2  12       29.91       19.86     25.65 o 
   2   2  12       22.62       33.46     24.40 o 
   3   2  12      243.21      240.00     42.29 o 
   4   2  12       82.37      114.82     25.20 o 
   5   2  12      106.44       38.97     26.28 o 
   6   2  12       37.89       13.41     25.02 o 
   7   2  12        8.66       27.89     23.48 o 
   8   2  12        0.91       15.17     22.25 o 
   9   2  12       53.50       59.76     22.11 o 
  10   2  12       10.37       41.31     18.55 o 
  11   2  12       22.19       20.09     20.09 o 
  12   2  12        4.00       12.71     16.27 o 
 -20   3  12        0.02        0.33      8.86 o 
 -19   3  12       22.24       20.38      9.23 o 
 -18   3  12        0.21       13.44     10.03 o 
 -17   3  12       48.78       47.60     12.65 o 
 -16   3  12        5.31       31.03     13.00 o 
 -15   3  12       10.38       36.04     14.36 o 
 -14   3  12        1.44       15.99     15.99 o 
 -13   3  12        8.38       17.32     17.32 o 
 -12   3  12        7.91       13.32     17.73 o 
 -11   3  12      147.07      181.00     28.65 o 
 -10   3  12        8.87       44.65     19.03 o 
  -9   3  12      237.35      199.94     33.31 o 
  -8   3  12      111.61      115.76     23.04 o 
  -7   3  12       15.63       17.77     21.41 o 
  -6   3  12      279.20      320.85     39.04 o 
  -5   3  12      141.14      150.35     26.85 o 
  -4   3  12        2.82       15.10     20.36 o 
  -3   3  12       94.80       93.27     22.60 o 
  -2   3  12      102.66       93.08     23.10 o 
  -1   3  12        1.35       50.94     20.30 o 
   0   3  12      343.19      371.54     47.28 o 
   1   3  12        0.45       50.53     20.65 o 
   2   3  12      117.80       81.34     22.60 o 
   3   3  12        0.34        5.02     21.73 o 
   4   3  12       36.36       63.70     21.11 o 
   5   3  12        5.48       21.38     21.38 o 
   6   3  12      138.46      149.17     30.94 o 
   7   3  12        5.51       11.30     19.89 o 
   8   3  12       20.49       51.63     18.69 o 
   9   3  12        2.35       11.83     16.44 o 
  10   3  12        1.80       48.38     15.27 o 
 -17   4  12        0.82        8.12      8.12 o 
 -16   4  12        0.06        9.06      8.73 o 
 -15   4  12        0.83       16.06      9.45 o 
 -14   4  12        8.00        7.02     10.22 o 
 -13   4  12        4.31        7.68     11.41 o 
 -12   4  12        0.13        4.96     12.38 o 
 -11   4  12        8.61        2.92     14.14 o 
 -10   4  12        0.03       14.77     13.35 o 
  -9   4  12        2.54       26.57     13.89 o 
  -8   4  12        2.12        0.62     15.31 o 
  -7   4  12       28.69       32.25     14.64 o 
  -6   4  12        3.25       15.52     14.62 o 
  -5   4  12       20.09       15.60     14.88 o 
  -4   4  12        0.68       16.01     16.01 o 
  -3   4  12        2.46       10.14     15.79 o 
  -2   4  12        5.91       27.31     16.45 o 
  -1   4  12        0.80        3.43     16.81 o 
   0   4  12        9.07       22.45     16.14 o 
   1   4  12       11.51       10.71     17.35 o 
   2   4  12        4.51       17.72     17.72 o 
   3   4  12       33.62       28.94     16.66 o 
   4   4  12       20.73       16.53     16.53 o 
   5   4  12        0.05       31.87     15.44 o 
   6   4  12        8.76       13.70     13.86 o 
   7   4  12        3.94       25.68     13.77 o 
 -10   5  12        0.01       12.06      8.75 o 
  -9   5  12        0.03        0.80      8.92 o 
  -8   5  12        0.24        5.56      9.10 o 
  -7   5  12        0.54        9.39      9.39 o 
  -6   5  12        6.33       13.36      9.00 o 
  -5   5  12        0.28        9.71      9.71 o 
  -4   5  12        2.01        5.14     10.17 o 
  -3   5  12        0.69        5.33     10.28 o 
  -2   5  12        0.05       11.25     11.25 o 
  -1   5  12        0.08        5.63     11.30 o 
   0   5  12        0.74       38.28     12.00 o 
 -23   1  13        0.31       10.48      7.32 o 
 -22   1  13       31.86       26.55      9.56 o 
 -21   1  13        0.28        3.67     11.09 o 
 -20   1  13       23.87       65.17     14.40 o 
 -19   1  13        3.67       16.35     14.33 o 
 -18   1  13        5.85       16.62     16.62 o 
 -17   1  13        1.43       17.46     17.46 o 
 -16   1  13      405.58      439.88     43.47 o 
 -15   1  13        6.27        8.21     20.00 o 
 -14   1  13      643.51      806.51     55.40 o 
 -13   1  13       16.16       48.23     22.96 o 
 -12   1  13       10.34       15.48     24.43 o 
 -11   1  13      381.17      403.23     48.44 o 
 -10   1  13     1397.67     1367.58     73.90 o 
  -9   1  13      248.78      243.41     35.66 o 
  -8   1  13      699.24      744.15     62.14 o 
  -7   1  13      106.69      119.20     26.68 o 
  -6   1  13       71.88       50.79     28.79 o 
  -5   1  13     1605.86     1589.30     73.19 o 
  -4   1  13     1079.95     1020.23     68.24 o 
  -3   1  13      683.06      691.12     59.17 o 
  -2   1  13      875.59      808.35     64.11 o 
  -1   1  13      200.60      200.61     34.94 o 
   0   1  13       41.75       44.39     26.72 o 
   1   1  13     1593.70     1573.75     64.61 o 
   2   1  13       97.73      128.35     27.48 o 
   3   1  13      360.80      337.97     50.06 o 
   4   1  13      253.41      242.24     42.45 o 
   5   1  13       57.38       32.72     25.71 o 
   6   1  13       54.65        3.06     29.47 o 
   7   1  13      343.42      388.63     53.64 o 
   8   1  13        1.98       51.28     23.40 o 
   9   1  13      223.76      288.08     45.04 o 
  10   1  13        2.03       28.00     21.04 o 
  11   1  13        5.00       20.79     20.79 o 
  12   1  13        0.98       13.87     17.01 o 
 -22   2  13        1.39        0.64      7.88 o 
 -21   2  13        4.99        9.47      9.47 o 
 -20   2  13        3.64        6.63     10.32 o 
 -19   2  13       43.14       37.98     12.86 o 
 -18   2  13        2.95       12.61     13.95 o 
 -17   2  13       46.51       21.81     15.67 o 
 -16   2  13        3.11       43.19     16.17 o 
 -15   2  13       79.28       38.66     19.30 o 
 -14   2  13       21.04        0.82     21.23 o 
 -13   2  13      150.72      185.39     29.64 o 
 -12   2  13       10.37       43.66     20.76 o 
 -11   2  13      308.56      339.31     42.80 o 
 -10   2  13        7.73       50.12     21.74 o 
  -9   2  13        0.56       13.65     22.43 o 
  -8   2  13      102.91      119.00     24.15 o 
  -7   2  13      298.38      249.80     35.05 o 
  -6   2  13      115.49      134.51     25.38 o 
  -5   2  13      397.45      469.03     50.55 o 
  -4   2  13      226.91      235.25     35.50 o 
  -3   2  13       52.29       79.51     23.51 o 
  -2   2  13      394.95      413.91     50.06 o 
  -1   2  13       48.18       84.26     24.46 o 
   0   2  13      142.45      178.00     31.64 o 
   1   2  13      418.95      480.88     50.63 o 
   2   2  13       86.54      101.77     25.59 o 
   3   2  13        8.51       18.34     25.45 o 
   4   2  13      390.96      477.03     51.47 o 
   5   2  13       17.58       17.99     24.02 o 
   6   2  13      114.83      104.51     26.50 o 
   7   2  13        0.01       22.56     22.56 o 
   8   2  13        9.06       22.35     22.35 o 
   9   2  13        0.12       38.15     20.15 o 
  10   2  13       47.51       40.17     19.72 o 
  11   2  13        0.02        0.00     16.89 o 
 -20   3  13        2.54        7.03      7.65 o 
 -19   3  13        0.04        8.86      8.86 o 
 -18   3  13        0.20        8.92     10.19 o 
 -17   3  13       17.38       47.47     12.14 o 
 -16   3  13        0.46        1.63     12.59 o 
 -15   3  13        2.31       10.04     13.86 o 
 -14   3  13        6.05       24.37     14.83 o 
 -13   3  13        4.20        4.30     16.46 o 
 -12   3  13        3.12        7.37     17.16 o 
 -11   3  13       10.49        0.82     20.39 o 
 -10   3  13        0.41       47.51     18.27 o 
  -9   3  13       96.70       92.30     19.59 o 
  -8   3  13       15.31       45.07     18.24 o 
  -7   3  13        3.77       25.94     18.27 o 
  -6   3  13       11.41       31.16     18.51 o 
  -5   3  13       18.29        0.00     19.76 o 
  -4   3  13       19.76       11.92     19.58 o 
  -3   3  13       12.53        8.50     21.27 o 
  -2   3  13       11.69        6.81     21.29 o 
  -1   3  13       25.75        5.96     21.12 o 
   0   3  13        0.01        5.89     20.69 o 
   1   3  13        8.25       63.01     20.00 o 
   2   3  13       57.88       31.95     21.08 o 
   3   3  13       29.83       29.93     20.14 o 
   4   3  13       18.66       17.50     19.60 o 
   5   3  13        1.13        5.44     19.82 o 
   6   3  13        0.08       19.60     19.60 o 
   7   3  13        0.01       18.44     18.44 o 
   8   3  13        0.76       16.98     16.98 o 
   9   3  13        5.82       12.88     16.77 o 
 -16   4  13        1.40       10.93      8.07 o 
 -15   4  13        0.48        9.75      9.75 o 
 -14   4  13        0.11       18.66      9.84 o 
 -13   4  13       15.65       31.73     11.22 o 
 -12   4  13        0.35       14.26     10.92 o 
 -11   4  13        8.31        6.49     11.85 o 
 -10   4  13        2.65        6.76     12.52 o 
  -9   4  13        0.10       36.51     12.63 o 
  -8   4  13        8.42       10.59     12.35 o 
  -7   4  13        3.11       16.66     12.88 o 
  -6   4  13       10.52        1.82     14.16 o 
  -5   4  13       38.53        8.57     14.78 o 
  -4   4  13        0.34       17.52     13.81 o 
  -3   4  13        3.28       22.37     14.72 o 
  -2   4  13       28.12        1.93     17.01 o 
  -1   4  13       49.03       31.86     16.45 o 
   0   4  13        0.43       15.78     15.78 o 
   1   4  13       40.84       64.40     17.01 o 
   2   4  13        0.03        7.51     15.57 o 
   3   4  13        2.29       15.90     15.90 o 
   4   4  13        3.56       13.60     14.85 o 
   5   4  13        4.19        6.23     15.41 o 
  -6   5  13        0.55        6.69      8.57 o 
  -5   5  13        2.10        1.90      9.23 o 
 -23   0  14        8.23        7.36      7.36 o 
 -22   0  14        6.40       19.80      8.44 o 
 -21   0  14       11.08        7.84     10.04 o 
 -20   0  14       10.56        4.10     12.04 o 
 -19   0  14        2.28        5.25     13.73 o 
 -18   0  14      154.21       92.52     21.00 o 
 -17   0  14        3.95        5.23     17.67 o 
 -16   0  14      118.33      158.54     28.32 o 
 -15   0  14       32.90       61.99     20.63 o 
 -14   0  14       15.78       57.56     22.72 o 
 -13   0  14        3.84       24.41     24.41 o 
 -12   0  14      794.43      890.69     59.74 o 
 -11   0  14      154.24      133.19     27.92 o 
 -10   0  14     1559.84     1711.09     72.64 o 
  -9   0  14       81.39       19.80     29.04 o 
  -8   0  14       59.16       28.92     28.92 o 
  -7   0  14      786.26      697.10     64.07 o 
  -6   0  14      626.29      540.66     59.84 o 
  -5   0  14        4.49       27.20     27.77 o 
  -4   0  14      918.19     1090.28     70.35 o 
  -3   0  14       60.14       70.01     26.95 o 
  -2   0  14      820.42      946.45     67.50 o 
  -1   0  14     1049.27     1053.87     72.41 o 
   0   0  14       93.43       90.69     26.69 o 
   1   0  14      734.75      821.00     65.26 o 
   2   0  14      568.19      540.95     60.76 o 
   3   0  14       13.74        0.00     27.71 o 
   4   0  14       38.14        3.29     28.31 o 
   5   0  14      535.69      568.60     57.73 o 
   6   0  14        1.93        8.27     25.94 o 
   7   0  14      158.68      162.53     35.15 o 
   8   0  14        1.02        6.57     23.70 o 
   9   0  14       94.62       93.02     25.92 o 
  10   0  14        9.23        5.56     21.00 o 
  11   0  14        4.97        0.00     18.58 o 
 -22   1  14        6.40        2.57      9.12 o 
 -21   1  14        0.74       16.18      9.82 o 
 -20   1  14        2.58       12.09     12.09 o 
 -19   1  14       15.10        5.83     13.46 o 
 -18   1  14       15.30       15.80     15.80 o 
 -17   1  14        4.42        8.82     16.78 o 
 -16   1  14        6.28       19.47     19.47 o 
 -15   1  14      124.37       83.65     21.83 o 
 -14   1  14        3.00       18.02     22.49 o 
 -13   1  14       31.22       66.96     22.42 o 
 -12   1  14       52.89       64.24     23.92 o 
 -11   1  14        9.76       26.84     26.84 o 
 -10   1  14        8.85        8.01     26.46 o 
  -9   1  14        2.24       28.08     25.70 o 
  -8   1  14        0.02        0.18     24.37 o 
  -7   1  14      996.15     1047.15     67.51 o 
  -6   1  14       17.57       62.42     25.80 o 
  -5   1  14      157.48      179.07     31.43 o 
  -4   1  14      286.19      253.45     40.00 o 
  -3   1  14      374.12      347.51     46.62 o 
  -2   1  14      173.86      147.53     28.43 o 
  -1   1  14       53.34       75.55     27.87 o 
   0   1  14      205.42      153.83     30.77 o 
   1   1  14       72.55       92.31     26.12 o 
   2   1  14      197.52      141.94     30.68 o 
   3   1  14       15.42       42.74     25.14 o 
   4   1  14      142.80      164.49     34.54 o 
   5   1  14       28.14       51.05     25.18 o 
   6   1  14        0.72        8.92     25.12 o 
   7   1  14        0.45       22.10     23.63 o 
   8   1  14       37.31       19.21     22.86 o 
   9   1  14        8.40       22.25     22.25 o 
  10   1  14       39.80       21.29     19.34 o 
  11   1  14       13.32       39.94     17.99 o 
 -21   2  14        1.65        1.80      8.86 o 
 -20   2  14        0.83       12.97      9.69 o 
 -19   2  14        1.16       20.19     10.85 o 
 -18   2  14        7.03        3.82     13.34 o 
 -17   2  14       30.08       34.80     14.44 o 
 -16   2  14       42.59       11.45     16.11 o 
 -15   2  14        7.31       25.87     16.99 o 
 -14   2  14        1.39        2.44     19.37 o 
 -13   2  14       48.37       95.74     20.34 o 
 -12   2  14       34.25       18.94     21.18 o 
 -11   2  14        0.82       28.38     19.64 o 
 -10   2  14       63.96      110.02     23.08 o 
  -9   2  14       46.25      107.34     21.82 o 
  -8   2  14       11.85       32.19     22.05 o 
  -7   2  14       11.07       12.17     22.71 o 
  -6   2  14      117.80       82.95     24.70 o 
  -5   2  14      281.90      280.28     41.43 o 
  -4   2  14      130.64      157.21     28.95 o 
  -3   2  14        0.94        1.98     24.86 o 
  -2   2  14        2.09       69.28     22.29 o 
  -1   2  14      122.42       72.22     24.52 o 
   0   2  14       32.25        2.88     25.79 o 
   1   2  14        3.31       21.85     24.27 o 
   2   2  14       45.86       22.67     23.58 o 
   3   2  14        4.80        4.68     24.43 o 
   4   2  14       42.89        2.74     24.64 o 
   5   2  14        4.91       35.42     20.53 o 
   6   2  14        0.81       12.38     22.60 o 
   7   2  14       44.25       19.42     21.31 o 
   8   2  14       19.93       17.58     19.91 o 
   9   2  14        4.26        8.11     18.84 o 
 -19   3  14        0.16        3.48      8.10 o 
 -18   3  14        0.03        0.40     10.11 o 
 -17   3  14        5.68       14.42     10.70 o 
 -16   3  14        1.55        9.04     11.61 o 
 -15   3  14        5.31       12.83     12.83 o 
 -14   3  14        1.31       14.02     14.02 o 
 -13   3  14       88.61       52.60     15.93 o 
 -12   3  14        0.22       38.64     14.68 o 
 -11   3  14       13.40       36.20     15.88 o 
 -10   3  14        2.77       21.06     16.23 o 
  -9   3  14      103.20      113.06     22.74 o 
  -8   3  14        6.23       34.37     16.80 o 
  -7   3  14      121.96      112.60     19.22 o 
  -6   3  14        6.50       37.52     17.31 o 
  -5   3  14       16.92       40.26     17.92 o 
  -4   3  14       23.66       30.12     19.01 o 
  -3   3  14       45.52       74.26     19.95 o 
  -2   3  14       52.74       60.29     20.43 o 
  -1   3  14      179.16      157.31     29.91 o 
   0   3  14        3.20       12.02     20.27 o 
   1   3  14       54.50       69.10     20.19 o 
   2   3  14      140.90      155.38     31.27 o 
   3   3  14       27.04       44.80     18.91 o 
   4   3  14      107.89      137.74     28.44 o 
   5   3  14       21.33        8.80     19.26 o 
   6   3  14        4.20       16.23     17.85 o 
   7   3  14        0.15       16.97     16.97 o 
 -15   4  14        1.38        4.71      8.99 o 
 -14   4  14        0.02        9.53      9.53 o 
 -13   4  14        0.28        8.27     10.11 o 
 -12   4  14        0.27        4.67     11.05 o 
 -11   4  14        2.74       11.74     11.74 o 
 -10   4  14        1.55       12.10     12.10 o 
  -9   4  14        0.50        3.72     11.67 o 
  -8   4  14        2.73        1.65     12.13 o 
  -7   4  14        4.61        3.33     12.60 o 
  -6   4  14        0.04       13.39     13.39 o 
  -5   4  14        0.05        6.34     13.35 o 
  -4   4  14        4.80       14.19     13.59 o 
  -3   4  14        5.63       19.22     13.89 o 
  -2   4  14        0.83       15.25     15.25 o 
  -1   4  14       11.09       15.25     15.25 o 
   0   4  14        4.96       12.76     14.42 o 
   1   4  14        1.81       19.19     14.67 o 
   2   4  14        0.10        9.44     14.30 o 
   3   4  14        3.68        1.16     14.81 o 
 -22   1  15        0.02       17.50      8.41 o 
 -21   1  15       12.61       28.63     10.30 o 
 -20   1  15       23.28       22.22     11.06 o 
 -19   1  15        0.46        2.22     13.05 o 
 -18   1  15       41.65       77.69     16.74 o 
 -17   1  15       15.37       22.40     15.81 o 
 -16   1  15        0.28       18.88     18.88 o 
 -15   1  15       24.46       25.38     20.16 o 
 -14   1  15      115.93      103.09     23.90 o 
 -13   1  15        3.90       21.46     20.98 o 
 -12   1  15      203.42      231.41     38.11 o 
 -11   1  15        0.52       18.22     24.21 o 
 -10   1  15      290.90      381.16     48.91 o 
  -9   1  15        0.56       24.62     24.62 o 
  -8   1  15      136.54      164.19     28.98 o 
  -7   1  15       14.76       27.69     27.69 o 
  -6   1  15     1068.96     1150.44     67.04 o 
  -5   1  15       59.01       47.73     27.09 o 
  -4   1  15      304.70      348.45     49.19 o 
  -3   1  15       12.87       33.14     25.22 o 
  -2   1  15        3.82       17.41     25.60 o 
  -1   1  15       46.83       43.76     25.96 o 
   0   1  15      228.56      260.72     43.11 o 
   1   1  15       56.12       49.55     25.58 o 
   2   1  15      212.52      196.90     38.61 o 
   3   1  15       25.43        8.12     26.98 o 
   4   1  15       15.08       30.87     24.03 o 
   5   1  15      161.24      137.45     33.21 o 
   6   1  15       21.65       50.08     23.79 o 
   7   1  15       13.93       22.93     22.93 o 
   8   1  15       42.43       49.57     22.07 o 
   9   1  15       15.25       21.02     21.02 o 
 -21   2  15        2.69        5.73      7.70 o 
 -20   2  15        1.98        5.92      8.98 o 
 -19   2  15        0.13        0.47     11.44 o 
 -18   2  15       18.27       18.51     11.57 o 
 -17   2  15        0.50        7.47     13.61 o 
 -16   2  15        2.46       10.82     14.96 o 
 -15   2  15       82.67       75.44     18.05 o 
 -14   2  15       14.89        5.29     17.49 o 
 -13   2  15       49.90       34.76     19.31 o 
 -12   2  15        1.78       20.29     20.29 o 
 -11   2  15       91.13       42.83     20.46 o 
 -10   2  15        1.64       21.58     21.58 o 
  -9   2  15      294.58      246.93     39.13 o 
  -8   2  15       11.81       41.11     20.50 o 
  -7   2  15      148.71      126.46     25.57 o 
  -6   2  15        5.76        0.96     22.21 o 
  -5   2  15       22.28        0.96     23.98 o 
  -4   2  15       80.53       36.81     23.35 o 
  -3   2  15      399.89      370.99     48.62 o 
  -2   2  15        0.25       19.02     23.46 o 
  -1   2  15       65.44       78.80     22.48 o 
   0   2  15      206.51      204.74     36.60 o 
   1   2  15       14.76       38.42     22.03 o 
   2   2  15      171.69      152.17     30.15 o 
   3   2  15        0.90        0.84     23.30 o 
   4   2  15        1.63       49.26     21.45 o 
   5   2  15       13.40       22.91     22.91 o 
   6   2  15       48.77      100.22     24.75 o 
   7   2  15        0.12       52.82     20.29 o 
   8   2  15       62.71       45.02     19.43 o 
 -18   3  15        0.02        0.75      9.23 o 
 -17   3  15        0.44        2.95     10.33 o 
 -16   3  15        0.04       11.61     11.61 o 
 -15   3  15        4.51       12.07     12.07 o 
 -14   3  15        0.01       12.76     12.76 o 
 -13   3  15       14.84       33.18     13.68 o 
 -12   3  15        0.13        5.13     15.49 o 
 -11   3  15        0.35       15.89     15.89 o 
 -10   3  15        0.27       29.27     15.31 o 
  -9   3  15        0.07       19.38     15.66 o 
  -8   3  15        7.99       15.79     15.79 o 
  -7   3  15        5.07       24.56     16.77 o 
  -6   3  15        0.73       17.17     17.17 o 
  -5   3  15        3.98       19.08     17.82 o 
  -4   3  15       24.85       20.04     17.46 o 
  -3   3  15       24.87       21.67     19.09 o 
  -2   3  15        0.01       19.07     19.07 o 
  -1   3  15        3.69        8.49     18.33 o 
   0   3  15        0.60       19.45     19.45 o 
   1   3  15        0.27       45.16     17.89 o 
   2   3  15        3.78        2.96     19.07 o 
   3   3  15       17.39       17.53     18.07 o 
   4   3  15        1.90       19.20     19.20 o 
   5   3  15        6.45       17.16     17.32 o 
 -13   4  15        3.86       13.05      9.30 o 
 -12   4  15        1.16       10.22     10.22 o 
 -11   4  15        0.05        3.60     10.23 o 
 -10   4  15        0.13       31.80     10.38 o 
  -9   4  15       24.27       18.84     10.84 o 
  -8   4  15        8.54       18.38     10.99 o 
  -7   4  15       10.71       30.65     11.56 o 
  -6   4  15        5.97       23.59     12.02 o 
  -5   4  15        2.76        6.46     12.27 o 
  -4   4  15        4.00        9.93     12.95 o 
  -3   4  15        9.36       18.55     13.24 o 
  -2   4  15        0.72        7.94     13.60 o 
  -1   4  15        9.57        8.56     14.22 o 
   0   4  15        7.44       46.36     13.92 o 
   1   4  15        0.38       12.83     13.72 o 
 -22   0  16        7.20        9.62      7.65 o 
 -21   0  16        9.51        6.71      9.30 o 
 -20   0  16       10.27       11.17     11.17 o 
 -19   0  16       15.06       23.55     12.37 o 
 -18   0  16       32.23       72.71     15.74 o 
 -17   0  16       35.17       68.22     16.66 o 
 -16   0  16       30.45        0.77     19.79 o 
 -15   0  16       16.06       45.70     19.34 o 
 -14   0  16      404.50      449.48     46.68 o 
 -13   0  16        0.52       24.73     21.40 o 
 -12   0  16      151.55      230.72     37.19 o 
 -11   0  16       30.50       40.65     25.03 o 
 -10   0  16        1.66       25.56     25.56 o 
  -9   0  16       63.07      155.66     27.80 o 
  -8   0  16      233.11      316.86     46.49 o 
  -7   0  16      143.88      115.08     29.31 o 
  -6   0  16     1296.42     1413.00     69.01 o 
  -5   0  16        1.84       47.34     25.65 o 
  -4   0  16      118.48      138.01     29.30 o 
  -3   0  16      122.66      111.86     28.34 o 
  -2   0  16      479.26      433.71     56.89 o 
  -1   0  16       87.35      104.35     27.56 o 
   0   0  16      490.50      570.22     57.90 o 
   1   0  16        2.82        4.25     27.05 o 
   2   0  16       89.99      118.03     28.92 o 
   3   0  16       51.29       55.10     25.47 o 
   4   0  16       94.93       71.44     24.44 o 
   5   0  16       45.04       50.78     23.20 o 
   6   0  16      189.81      198.53     38.85 o 
   7   0  16        3.93       14.70     20.91 o 
   8   0  16       32.08        8.86     21.22 o 
 -21   1  16        0.03        5.09      9.65 o 
 -20   1  16        3.76        6.38     10.61 o 
 -19   1  16        4.72       12.05     11.70 o 
 -18   1  16        0.11        7.12     13.34 o 
 -17   1  16       11.57        6.67     15.46 o 
 -16   1  16        1.58       16.89     17.13 o 
 -15   1  16        7.33        7.26     18.42 o 
 -14   1  16       49.64       53.92     20.09 o 
 -13   1  16        0.63       14.91     21.81 o 
 -12   1  16        2.45        6.89     21.93 o 
 -11   1  16      189.30      274.08     39.90 o 
 -10   1  16       35.63       33.74     22.44 o 
  -9   1  16       49.00       16.22     24.40 o 
  -8   1  16        0.17       19.70     24.35 o 
  -7   1  16       38.45       25.83     25.83 o 
  -6   1  16       68.03       98.96     25.77 o 
  -5   1  16       27.77       26.99     26.99 o 
  -4   1  16        4.80       46.45     24.43 o 
  -3   1  16       79.92      104.36     25.42 o 
  -2   1  16        5.89       16.77     24.76 o 
  -1   1  16        3.12        5.18     26.33 o 
   0   1  16       18.88       12.11     25.14 o 
   1   1  16       65.44       31.72     24.96 o 
   2   1  16       12.19       43.96     23.34 o 
   3   1  16       16.50       10.57     23.85 o 
   4   1  16       13.62        1.91     25.37 o 
   5   1  16        0.95        3.67     23.35 o 
   6   1  16       31.11       13.27     22.72 o 
   7   1  16        0.16        4.16     21.60 o 
 -20   2  16        5.08       13.61      8.69 o 
 -19   2  16        0.22        0.42     11.03 o 
 -18   2  16        0.09       10.62     11.20 o 
 -17   2  16        4.51        4.29     12.73 o 
 -16   2  16        2.04        9.57     13.51 o 
 -15   2  16       12.95       22.93     14.43 o 
 -14   2  16       18.95       11.38     16.41 o 
 -13   2  16        3.59        0.76     18.70 o 
 -12   2  16       72.13       71.53     19.48 o 
 -11   2  16       20.19       63.82     18.43 o 
 -10   2  16        6.37       19.15     19.93 o 
  -9   2  16        6.38        3.57     20.13 o 
  -8   2  16       79.50      109.63     22.91 o 
  -7   2  16        0.49       21.75     21.75 o 
  -6   2  16      182.36      172.51     31.47 o 
  -5   2  16        0.87       22.33     22.33 o 
  -4   2  16       26.54       12.00     21.55 o 
  -3   2  16        6.42       17.41     20.51 o 
  -2   2  16       11.64       15.37     22.68 o 
  -1   2  16       33.64       34.80     20.81 o 
   0   2  16      170.95      155.24     31.91 o 
   1   2  16       31.84       59.19     20.06 o 
   2   2  16       38.30       36.06     21.16 o 
   3   2  16        6.26       61.69     20.70 o 
   4   2  16       31.26       28.95     19.92 o 
   5   2  16       13.27       16.84     21.77 o 
   6   2  16       40.55       42.23     19.52 o 
 -17   3  16       18.26        1.93     10.11 o 
 -16   3  16        8.18       13.81      9.96 o 
 -15   3  16        0.36       11.40     11.58 o 
 -14   3  16       26.30       10.90     11.96 o 
 -13   3  16       12.16       24.51     12.71 o 
 -12   3  16        0.27        7.69     13.40 o 
 -11   3  16       50.80       39.11     14.46 o 
 -10   3  16        0.63       12.29     13.65 o 
  -9   3  16       60.31       31.92     15.34 o 
  -8   3  16        0.05       10.93     15.76 o 
  -7   3  16        0.37       22.24     15.47 o 
  -6   3  16        1.39        5.68     16.37 o 
  -5   3  16      116.39      109.52     17.26 o 
  -4   3  16        4.82       14.47     17.27 o 
  -3   3  16       79.41       48.68     18.67 o 
  -2   3  16        4.90       10.85     17.46 o 
  -1   3  16        1.28       30.33     17.20 o 
   0   3  16       28.33       40.70     18.35 o 
   1   3  16       33.71       54.31     17.39 o 
   2   3  16        0.52       18.32     18.32 o 
   3   3  16        2.98       13.54     17.46 o 
 -11   4  16        0.08        2.43      9.48 o 
 -10   4  16        2.79       11.05      9.40 o 
  -9   4  16        1.15        7.08     10.73 o 
  -8   4  16       10.56       21.93     10.06 o 
  -7   4  16        1.59        3.33     11.21 o 
  -6   4  16        0.60       11.85     11.85 o 
  -5   4  16        4.92       12.68     12.68 o 
  -4   4  16        4.59        9.21     11.85 o 
  -3   4  16        1.43        0.55     13.18 o 
 -20   1  17        2.52        7.27     10.49 o 
 -19   1  17       11.61       21.12     11.60 o 
 -18   1  17        0.24       12.82     12.98 o 
 -17   1  17       16.52       15.84     17.85 o 
 -16   1  17       27.99       29.11     16.03 o 
 -15   1  17        5.96       16.54     16.54 o 
 -14   1  17       74.15       66.54     19.75 o 
 -13   1  17       43.74       35.99     20.25 o 
 -12   1  17        9.03       16.74     20.25 o 
 -11   1  17       17.71        9.66     22.91 o 
 -10   1  17      120.82      162.13     30.72 o 
  -9   1  17       50.96       21.55     24.02 o 
  -8   1  17      161.76      153.81     32.23 o 
  -7   1  17      104.94      126.72     26.39 o 
  -6   1  17       91.44      134.04     28.60 o 
  -5   1  17        0.01       35.32     23.10 o 
  -4   1  17      109.66       54.59     25.99 o 
  -3   1  17       70.99      120.53     26.83 o 
  -2   1  17      494.63      450.46     53.43 o 
  -1   1  17       11.57       18.57     24.03 o 
   0   1  17       69.90       59.36     24.48 o 
   1   1  17        2.02       23.92     23.92 o 
   2   1  17       93.62       84.13     24.01 o 
   3   1  17       29.46        8.15     22.81 o 
   4   1  17      131.32      132.32     31.67 o 
   5   1  17        3.52        4.87     24.28 o 
   6   1  17       29.00       59.43     20.62 o 
 -19   2  17        4.07        3.93      9.81 o 
 -18   2  17        1.96        4.90     10.62 o 
 -17   2  17        5.38        1.49     12.08 o 
 -16   2  17       11.91       23.97     12.24 o 
 -15   2  17        7.29        3.70     14.73 o 
 -14   2  17        5.70        8.58     14.88 o 
 -13   2  17       48.59       53.85     16.98 o 
 -12   2  17        0.19        6.78     17.27 o 
 -11   2  17       63.81       46.27     18.84 o 
 -10   2  17       16.85        7.27     18.27 o 
  -9   2  17        0.05       19.82     19.82 o 
  -8   2  17        1.28       20.55     20.55 o 
  -7   2  17      116.43      209.76     32.77 o 
  -6   2  17        2.66       20.58     20.58 o 
  -5   2  17      138.80      193.45     32.32 o 
  -4   2  17        0.61       19.12     19.05 o 
  -3   2  17        0.48       13.00     20.92 o 
  -2   2  17       14.02        3.42     21.32 o 
  -1   2  17       38.07       26.10     20.41 o 
   0   2  17        0.16        1.64     21.15 o 
   1   2  17      137.11      175.84     33.97 o 
   2   2  17        8.36       16.92     20.30 o 
   3   2  17        8.62        3.17     19.38 o 
   4   2  17       14.91       62.80     19.51 o 
 -15   3  17        0.45        0.88     10.43 o 
 -14   3  17        1.75        0.47     11.99 o 
 -13   3  17        0.17       12.25     12.25 o 
 -12   3  17        3.68        3.80     12.52 o 
 -11   3  17        1.31        9.13     13.66 o 
 -10   3  17        1.77       13.58     13.58 o 
  -9   3  17        5.00        6.75     13.97 o 
  -8   3  17        0.19       14.54     14.06 o 
  -7   3  17       31.11        8.44     14.70 o 
  -6   3  17        1.57        3.93     15.34 o 
  -5   3  17        0.10        2.70     15.33 o 
  -4   3  17        2.76       23.59     15.64 o 
  -3   3  17        2.97       43.29     15.51 o 
  -2   3  17        2.22       15.51     16.94 o 
  -1   3  17       17.04       15.43     16.54 o 
   0   3  17        4.12        9.95     16.75 o 
   1   3  17        7.37       15.00     16.08 o 
 -20   0  18        0.04        9.84      9.84 o 
 -19   0  18       19.76       19.06     11.40 o 
 -18   0  18        3.94        1.11     13.12 o 
 -17   0  18       10.79       37.13     13.71 o 
 -16   0  18       17.82        6.93     16.84 o 
 -15   0  18       77.79       59.56     18.85 o 
 -14   0  18        1.40       61.56     18.88 o 
 -13   0  18       43.63       95.78     22.59 o 
 -12   0  18       29.20       95.12     21.96 o 
 -11   0  18        0.18       13.93     21.50 o 
 -10   0  18      266.63      288.65     46.53 o 
  -9   0  18       58.28       53.10     25.02 o 
  -8   0  18       51.02      140.41     28.62 o 
  -7   0  18      221.92      221.18     42.19 o 
  -6   0  18      346.68      336.75     49.34 o 
  -5   0  18        6.64       55.24     24.91 o 
  -4   0  18      352.45      328.27     51.27 o 
  -3   0  18       71.95       37.85     25.68 o 
  -2   0  18      114.70       44.23     26.52 o 
  -1   0  18        0.05       25.69     25.69 o 
   0   0  18       18.27       14.67     23.70 o 
   1   0  18       19.34       58.23     23.41 o 
   2   0  18      187.87      186.34     38.22 o 
   3   0  18        1.55        8.95     22.84 o 
   4   0  18      102.16      120.35     30.62 o 
 -19   1  18        0.01       16.01     10.47 o 
 -18   1  18        5.56        7.28     11.97 o 
 -17   1  18        0.61        0.00     13.99 o 
 -16   1  18        5.89       12.36     14.33 o 
 -15   1  18        0.78       19.89     15.76 o 
 -14   1  18        0.16        3.89     17.98 o 
 -13   1  18       17.21        4.13     19.71 o 
 -12   1  18       11.98       41.00     19.64 o 
 -11   1  18        1.41       15.51     20.89 o 
 -10   1  18        4.96       14.18     21.12 o 
  -9   1  18       48.33       50.18     21.98 o 
  -8   1  18        6.01       19.64     21.85 o 
  -7   1  18       84.86       59.20     24.24 o 
  -6   1  18        1.04       19.79     23.09 o 
  -5   1  18        0.98       22.34     22.34 o 
  -4   1  18        4.62       14.57     22.43 o 
  -3   1  18       24.77       40.04     22.64 o 
  -2   1  18        1.74       22.21     22.21 o 
  -1   1  18       68.15       65.17     22.54 o 
   0   1  18        1.40       13.50     22.03 o 
   1   1  18       15.20       20.30     21.14 o 
   2   1  18       19.97       22.35     22.35 o 
   3   1  18        0.07       10.95     20.54 o 
   4   1  18        5.97        4.04     20.46 o 
 -17   2  18        0.01        4.60     10.80 o 
 -16   2  18        5.57       15.45     11.32 o 
 -15   2  18        6.97        0.58     14.43 o 
 -14   2  18        6.95        9.79     14.19 o 
 -13   2  18        7.55       15.10     14.35 o 
 -12   2  18        0.50       11.14     14.87 o 
 -11   2  18        0.58        7.29     16.57 o 
 -10   2  18       30.47       54.50     17.90 o 
  -9   2  18       28.31       26.48     17.89 o 
  -8   2  18        7.49       19.27     19.27 o 
  -7   2  18       23.48       11.27     18.49 o 
  -6   2  18        3.64        0.00     17.98 o 
  -5   2  18        0.04        3.24     18.86 o 
  -4   2  18       41.73       42.94     19.48 o 
  -3   2  18       31.35       18.51     19.05 o 
  -2   2  18       31.61       26.22     19.31 o 
  -1   2  18        5.36       25.90     18.23 o 
   0   2  18        0.98       20.06     17.88 o 
   1   2  18        4.28        3.08     18.71 o 
   2   2  18       23.77       19.29     19.29 o 
 -13   3  18       16.00       12.10     10.36 o 
 -12   3  18        1.63       11.39     11.70 o 
 -11   3  18        1.06       11.50     11.84 o 
 -10   3  18        7.93       10.38     11.96 o 
  -9   3  18        6.59       12.99     12.99 o 
  -8   3  18        2.27        8.18     12.78 o 
  -7   3  18       22.26       35.28     13.84 o 
  -6   3  18        4.90        1.81     14.94 o 
  -5   3  18       11.47       43.24     14.48 o 
  -4   3  18        0.11       14.72     14.72 o 
  -3   3  18        9.86       37.39     14.29 o 
 -17   1  19       12.92        5.98     12.95 o 
 -16   1  19        3.03       23.45     13.75 o 
 -15   1  19       41.48       70.03     18.88 o 
 -14   1  19        8.92       23.64     16.18 o 
 -13   1  19        3.32       19.16     17.60 o 
 -12   1  19       41.14       55.23     18.56 o 
 -11   1  19       25.34       66.22     19.05 o 
 -10   1  19       33.68       12.34     20.06 o 
  -9   1  19       66.92       93.71     23.70 o 
  -8   1  19        0.16        5.50     21.35 o 
  -7   1  19       12.68       13.81     21.73 o 
  -6   1  19      161.21      171.18     33.11 o 
  -5   1  19        6.80       23.24     23.24 o 
  -4   1  19      159.85      211.04     37.27 o 
  -3   1  19       22.02       77.19     20.28 o 
  -2   1  19        0.54       38.26     20.36 o 
  -1   1  19        0.79       21.68     21.68 o 
   0   1  19       54.45       53.33     21.11 o 
   1   1  19       10.77       20.63     20.63 o 
 -15   2  19        1.83       12.61     12.61 o 
 -14   2  19       21.16       28.73     13.23 o 
 -13   2  19        1.34        4.22     14.19 o 
 -12   2  19       20.46       26.25     15.12 o 
 -11   2  19        3.98       12.79     14.60 o 
 -10   2  19        0.26       16.65     16.65 o 
  -9   2  19       59.85       76.94     20.00 o 
  -8   2  19       12.77        2.97     17.48 o 
  -7   2  19       11.73       14.90     18.41 o 
  -6   2  19        4.07       17.89     17.89 o 
  -5   2  19        9.80        5.30     18.73 o 
  -4   2  19        0.01       29.15     17.15 o 
  -3   2  19       46.21       83.72     21.50 o 
  -2   2  19        1.77        7.29     17.78 o 
  -1   2  19       22.79        2.13     18.82 o 
 -16   0  20        2.52        1.79     15.05 o 
 -15   0  20       20.90       25.35     15.54 o 
 -14   0  20        2.27       17.67     17.67 o 
 -13   0  20        6.38        2.32     19.10 o 
 -12   0  20       40.44       31.73     19.31 o 
 -11   0  20       94.57      117.63     27.51 o 
 -10   0  20        5.65       33.73     20.31 o 
  -9   0  20        3.05       18.70     21.09 o 
  -8   0  20       18.45       26.61     21.36 o 
  -7   0  20       33.73       63.10     22.26 o 
  -6   0  20      184.81      234.82     44.21 o 
  -5   0  20       14.93       20.76     23.34 o 
  -4   0  20       30.27       28.87     22.86 o 
  -3   0  20        1.61       34.65     21.71 o 
  -2   0  20       75.23       66.65     22.26 o 
  -1   0  20       12.25       43.15     20.23 o 
 -15   1  20        2.18        4.29     14.33 o 
 -14   1  20        9.03        3.30     16.46 o 
 -13   1  20        9.07       20.53     16.02 o 
 -12   1  20        0.25       17.38     17.38 o 
 -11   1  20       12.16       19.28     19.28 o 
 -10   1  20        3.38       19.40     19.40 o 
  -9   1  20        1.81       19.30     19.30 o 
  -8   1  20        0.88       10.16     18.66 o 
  -7   1  20        1.69       19.82     19.82 o 
  -6   1  20        0.25        9.33     19.99 o 
  -5   1  20       18.75        5.93     20.17 o 
  -4   1  20        0.04       37.30     18.76 o 
  -3   1  20       17.29        4.07     19.54 o 
  -2   1  20        0.42       43.85     18.96 o 
 -11   2  20        4.31       15.38     13.77 o 
 -10   2  20        1.69       15.08     15.08 o 
  -9   2  20        3.08       26.34     15.17 o 
  -8   2  20        0.35        1.37     16.33 o 
  -7   2  20        3.63       13.64     15.72 o 
  -6   2  20       12.43       17.34     17.34 o 
 -10   1  21        2.81       44.48     16.64 o 
  -9   1  21        4.79       21.29     16.92 o 
  -8   1  21       20.12       36.22     18.62 o 
                                                 
